# Supplementary material for: Global trends in dementia care research in the context of COVID-19: bibliometric analysis
Source: Front Med (Lausanne). 2024 Jul 11;11:1388767. doi: 10.3389/fmed.2024.1388767 (PMC11269157; doi:10.3389/fmed.2024.1388767)
Supplement: Supplementary file 1 [file Table_1.XLS]

## Sheet: 376 documents
Publication Type	Authors	Book Authors	Book Editors	Book Group Authors	Author Full Names	Book Author Full Names	Group Authors	Article Title	Source Title	Book Series Title	Book Series Subtitle	Language	Document Type	Conference Title	Conference Date	Conference Location	Conference Sponsor	Conference Host	Author Keywords	Keywords Plus	Abstract	Addresses	Affiliations	Reprint Addresses	Email Addresses	Researcher Ids	ORCIDs	Funding Orgs	Funding Name Preferred	Funding Text	Cited References	Cited Reference Count	Times Cited, WoS Core	Times Cited, All Databases	180 Day Usage Count	Since 2013 Usage Count	Publisher	Publisher City	Publisher Address	ISSN	eISSN	ISBN	Journal Abbreviation	Journal ISO Abbreviation	Publication Date	Publication Year	Volume	Issue	Part Number
J	Gerassi, RC; de Andrade, LP; Tsen, C; Pereira, ABS; Pereira, GN; Aily, JB; Gomes, GAD; Ansai, JH				Gerassi, Renata Carolina; de Andrade, Larissa Pires; Tsen, Carolina; Simoes Pereira, Ana Beatriz; Pereira, Graziele Norberto; Aily, Jessica Bianca; de Oliveira Gomes, Grace Angelica; Ansai, Juliana Hotta			Family caregivers' satisfaction with telerehabilitation and follow-up intervention for older people with dementia: Randomized clinical trial	GERIATRIC NURSING			English	Article						COVID-19; Gerontology; Telerehabilitation; Patient satisfaction; Cognitive impairment	VALIDITY; VERSION	The present study aimed to assess caregiver satisfaction with a telerehabilitation program and remote monitoring for older adults with dementia and their caregivers during the COVID-19 pandemic, as well as to identify the factors influencing caregiver satisfaction. This study adopted a mixed-methods approach and was part of a randomized clinical trial, with blinded assessors, comprising two group…	[Gerassi, Renata Carolina; de Oliveira Gomes, Grace Angelica; Ansai, Juliana Hotta] Univ Fed Sao Carlos, Dept Gerontol, Gerontol Grad Program, Rodovia Washington Luiz km 235, BR-13565905 Sao Carlos, SP, Brazil; [de Andrade, Larissa Pires; Tsen, Carolina; Aily, Jessica Bianca] Univ Fed Sao Carlos, Dept Phys Therapy, Sao Carlos, SP, Brazil; [Simoes Pereira, Ana Beatriz; Pereira, Graziele Norberto] …	Universidade Federal de Sao Carlos; Universidade Federal de Sao Carlos; Universidade Federal de Sao Carlos	Ansai, JH (corresponding author), Univ Fed Sao Carlos, Dept Gerontol, Gerontol Grad Program, Rodovia Washington Luiz km 235, BR-13565905 Sao Carlos, SP, Brazil.	jhansai@ufscar.br	Ansai, Juliana Hotta/Q-6268-2017	Ansai, Juliana Hotta/0000-0001-9873-3509	FAPESP [2021/00181-1]	FAPESP(Fundacao de Amparo a Pesquisa do Estado de Sao Paulo (FAPESP))	Funding This research was funded by FAPESP, grant number 2021/00181-1. Institutional Review Board Statement: The study was conducted in accordance with the Declaration of Helsinki and approved by the Ethics Committee of the Federal University of Sao Carlos.		50	0	0	0	0	MOSBY-ELSEVIER	NEW YORK	360 PARK AVENUE SOUTH, NEW YORK, NY 10010-1710 USA	0197-4572	1528-3984		GERIATR NURS	Geriatr. Nurs.	NOV-DEC	2023	54
J	Heinrich, S; Weissenfels, I; Zeller, A				Heinrich, Steffen; Weissenfels, Inga; Zeller, Adelheid			Emotions, action strategies and expectations of health professionals and people with dementia regarding COVID-19 in different care settings in Switzerland: a mixed methods study	BMC GERIATRICS			English	Article						Dementia care; Gerontology; Crisis intervention; Nurse-patient relationship; Nurse role; Covid-19		BackgroundMore than 55 million people are currently affected by dementia worldwide and over 144 thousand in Switzerland. In Swiss nursing homes, 47.6% of the residents had a medical diagnosis of dementia in 2014. Due to cognitive impairment, they have difficulties remembering hygiene measures or placing them in the epidemic context. This results in a higher infection risk. There are COVID-19-asso…	[Heinrich, Steffen; Weissenfels, Inga; Zeller, Adelheid] Eastern Switzerland Univ Appl Sci, IPW Inst Appl Nursing Sci, Dementia Competence Ctr, Dept Hlth, Rosenbergstr 59, CH-9001 St Gallen, Switzerland		Heinrich, S (corresponding author), Eastern Switzerland Univ Appl Sci, IPW Inst Appl Nursing Sci, Dementia Competence Ctr, Dept Hlth, Rosenbergstr 59, CH-9001 St Gallen, Switzerland.	Steffen.heinrich@ost.ch		Heinrich, Steffen/0000-0003-0519-9613	We would like to thank all interview participants for giving us valuable insights.	We would like to thank all interview participants for giving us valuable insights.	We would like to thank all interview participants for giving us valuable insights.		40	0	0	0	0	BMC	LONDON	CAMPUS, 4 CRINAN ST, LONDON N1 9XW, ENGLAND		1471-2318		BMC GERIATR	BMC Geriatr.	OCT 6	2023	23	1
J	Zhang, QQ; Li, B; Han, J; Chen, SM; Lu, YC; Tang, SN; Wang, QY				Zhang, Qiongqiong; Li, Bin; Han, Jing; Chen, Sanmei; Lu, Yongchao; Tang, Shengnan; Wang, Qingyan			'There is always good fortune in misfortune to encourage us in coping with difficulties'-The lived experiences of family caregivers of people with dementia during the COVID-19 outbreak in China: A phenomenological study	JOURNAL OF CLINICAL NURSING			English	Article; Early Access						COVID-19; family caregiver; lived experiences; outbreak; people with dementia; phenomenological study		Aim: To describe the lived experiences of family caregivers of individuals with dementia during the coronavirus disease (COVID-19) outbreak in China.Design: This study used a descriptive phenomenological research method.Methods: Between May and September 2021, semi-structured interviews were conducted with 22 family caregivers of people with dementia. Colaizzi's method was used for manual analysi…	[Zhang, Qiongqiong; Tang, Shengnan; Wang, Qingyan] Xuzhou Med Univ, Sch Nursing, Dept Clin Nursing, Xuzhou, Peoples R China; [Li, Bin] Xuzhou Med Univ, Affiliated Oriental Peoples Hosp, Dept Geriatr Psychiat, Xuzhou, Peoples R China; [Han, Jing] Xuzhou Med Univ, Sch Nursing, Dept Fundamental Nursing, Xuzhou, Peoples R China; [Chen, Sanmei] Hiroshima Univ, Grad Sch Biomed & Hlth Sci, Global Hlth N…	Xuzhou Medical University; Xuzhou Medical University; Xuzhou Medical University; Hiroshima University; Shandong Normal University; Xuzhou Medical University	Wang, QY (corresponding author), Xuzhou Med Univ, Sch Nursing, Dept Clin Nursing, 209 Tongshan Rd, Xuzhou 221004, Peoples R China.	wqy0513@xzhmu.edu.cn	Chen, Sanmei/AAG-2948-2019	Chen, Sanmei/0000-0003-0811-1701; Wang, Qingyan/0000-0001-8756-3196; Zhang, Qiongqiong/0000-0001-9748-9188	The research project was funded by the Natural Science Foundation of Jiangsu Province (grant number BK20201016), and the Higher Education Natural Science Foundation of Jiangsu Province (grant number 20KJB320036). [BK20201016]; Natural Science Foundation of Jiangsu Province [20KJB320036]; Higher Education Natural Science Foundation of Jiangsu Province	The research project was funded by the Natural Science Foundation of Jiangsu Province (grant number BK20201016), and the Higher Education Natural Science Foundation of Jiangsu Province (grant number 20KJB320036).; Natural Science Foundation of Jiangsu Province(Natural Science Foundation of Jiangsu Province); Higher Education Natural Science Foundation of Jiangsu Province	The research project was funded by the Natural Science Foundation of Jiangsu Province (grant number BK20201016), and the Higher Education Natural Science Foundation of Jiangsu Province (grant number 20KJB320036).		31	0	0	1	1	WILEY	HOBOKEN	111 RIVER ST, HOBOKEN 07030-5774, NJ USA	0962-1067	1365-2702		J CLIN NURS	J. Clin. Nurs.	2023 OCT 4	2023
J	Friedman, EM; Kirkegaard, A; Kennedy, DP; Edgington, S; Shih, RA				Friedman, Esther M.; Kirkegaard, Allison; Kennedy, David P.; Edgington, Sarah; Shih, Regina A.			Change in Caregiving to Older Adults During the COVID-19 Pandemic: Differences by Dementia Status	JOURNAL OF APPLIED GERONTOLOGY			English	Article; Early Access						caregiving; long-term care; social networks; COVID-19		We use a nationally representative study of 3451 adults who provided assistance to a relative or friend age 50 or older immediately prior to the Coronavirus Disease 2019 (COVID-19) pandemic to explore changes to care provisions, use of services, and support networks. While we see turnover in assistance during a retrospectively assessed 12-month time period, respondents exited or adopted caregivin…	[Friedman, Esther M.] Univ Michigan, Inst Social Res, Ann Arbor, MI USA; [Kirkegaard, Allison; Kennedy, David P.; Edgington, Sarah; Shih, Regina A.] RAND Corp, Santa Monica, CA USA; [Shih, Regina A.] Emory Rollins Sch Publ Hlth, Atlanta, GA USA; [Friedman, Esther M.] Univ Michigan, Inst Social Res, 426 Thompson St, Ann Arbor, MI 48104 USA	University of Michigan System; University of Michigan; RAND Corporation; Emory University; Rollins School Public Health; University of Michigan System; University of Michigan	Friedman, EM (corresponding author), Univ Michigan, Inst Social Res, 426 Thompson St, Ann Arbor, MI 48104 USA.	estfried@umich.edu		Shih, Regina/0000-0003-0062-6356; Friedman, Esther/0000-0001-6813-6471; Kirkegaard, Allison/0000-0002-2924-9868	National Institutes of Health [R01 AG066194]	National Institutes of Health(United States Department of Health & Human ServicesNational Institutes of Health (NIH) - USA)	The author(s) disclosed receipt of the following financial support for the research, authorship, and/or publication of this article: This work was supported by the National Institutes of Health (R01 AG066194 to E.M.F.).		12	0	0	0	0	SAGE PUBLICATIONS INC	THOUSAND OAKS	2455 TELLER RD, THOUSAND OAKS, CA 91320 USA	0733-4648	1552-4523		J APPL GERONTOL	J. Appl. Gerontol.	2023 SEP 8	2023
J	Vandecar-Burdin, T; Akpinar-Elci, M				Vandecar-Burdin, Tancy; Akpinar-Elci, Muge			A qualitative exploration of dual vulnerability: cybersecurity and social isolation risks for Alzheimer's caregivers during the COVID-19 pandemic	CRIMINAL JUSTICE STUDIES			English	Article; Early Access						Cybercrime; dementia caregivers; isolation; older adults; vulnerability		This exploratory study investigated the impact of the COVID-19 pandemic on the social isolation and potential cybersecurity risks of Alzheimer's and other dementia caregivers. Through interviews and focus groups with caregivers, we examined the isolation and risks of Alzheimer's caregivers relative to their caregiving responsibilities during the pandemic in Virginia. The results illustrated the g…	[Vandecar-Burdin, Tancy] Old Dominion Univ, Social Sci Res Ctr, Norfolk, VA 23529 USA; [Akpinar-Elci, Muge] Univ Nevada, Sch Publ Hlth, Reno, NV USA	Old Dominion University; Nevada System of Higher Education (NSHE); University of Nevada Reno	Vandecar-Burdin, T (corresponding author), Old Dominion Univ, Social Sci Res Ctr, Norfolk, VA 23529 USA.	tvandeca@odu.edu			Commonwealth of Virginia's Alzheimer's and Related Diseases Research Award Fund [22-2]	Commonwealth of Virginia's Alzheimer's and Related Diseases Research Award Fund	This work was supported in part by Award No. 22-2 from the Commonwealth of Virginia's Alzheimer's and Related Diseases Research Award Fund, administered by the Virginia Center on Aging, College of Health Professions, Virginia Commonwealth University.		26	0	0	0	0	ROUTLEDGE JOURNALS, TAYLOR & FRANCIS LTD	ABINGDON	2-4 PARK SQUARE, MILTON PARK, ABINGDON OX14 4RN, OXON, ENGLAND	1478-601X	1478-6028		CRIM JUSTICE STUD	Crim. Justice Stud.	2023 SEP 8	2023
J	Terziotti, C; Ceolin, C; Devita, M; Raffaelli, C; Antenucci, S; Bazzano, S; Capasso, A; Castellino, M; Del Signore, S; Lubian, F; Maiotti, M; Monacelli, F; Mormile, MT; Sgarito, C; Vella, F; Sergi, G; Gareri, P; Trevisan, C; Bellio, A; Fini, F; Malara, A; Mossello, E; Fumagalli, S; Volpato, S; Monzani, F; Bellelli, G; Zia, G; Incalzi, RA; Coin, A				Terziotti, Camilla; Ceolin, Chiara; Devita, Maria; Raffaelli, Cecilia; Antenucci, Sara; Bazzano, Salvatore; Capasso, Andrea; Castellino, Manuela; Del Signore, Stefania; Lubian, Francesca; Maiotti, Mariangela; Monacelli, Fiammetta; Mormile, Maria Teresa; Sgarito, Claudia; Vella, Filomena; Sergi, Giuseppe; Gareri, Pietro; Trevisan, Caterina; Bellio, Andrea; Fini, Filippo; Malara, Alba; Mossello, En…			Frailty, psychological well-being, and social isolation in older adults with cognitive impairment during the SARS-CoV-2 pandemic: data from the GeroCovid initiative	PSYCHOGERIATRICS			English	Article; Early Access						frailty; NPI; older adults; SARS-CoV-2; social isolation; UCLA	LONELINESS; SYMPTOMS; ANXIETY; VERSION	Background: The containment measures linked to the COVID-19 pandemic negatively affected the phyco-physical well-being of the population, especially older adults with neurocognitive disorders (NCDs). This study aims to evaluate whether the frailty of NCD patients was associated with different changes in multiple health domains, in particular in relation to loneliness and social isolation, pre- an…	[Terziotti, Camilla; Ceolin, Chiara; Devita, Maria; Raffaelli, Cecilia; Sergi, Giuseppe; Trevisan, Caterina; Bellio, Andrea; Fini, Filippo; Coin, Alessandra] Univ Padua, Dept Med DIMED, Rheumatol Div, Padua, Italy; [Devita, Maria] Univ Padua, Dept Gen Psychol, Padua, Italy; [Bazzano, Salvatore] Azienda ULSS 16, Geriatr Unit, Padua, Italy; [Antenucci, Sara] Psychogeriatr Outpatient Clin, Ortona, I…	University of Padua; University of Padua; Krankenhaus Bozen; University of Genoa; University of Ferrara; Fondazione Policlinico Universitario Campus Bio-Medico; University of Florence; University of Pisa; San Gerardo Hospital; University of Milano-Bicocca; University of Padua	Ceolin, C (corresponding author), Univ Padua, Dept Med DIMED, Geriatr Div, Via Giustiniani 2, I-35128 Padua, Italy.	chiara.ceolin.1@gmail.com		Ceolin, Chiara/0000-0001-5064-1672					45	0	0	1	1	WILEY	HOBOKEN	111 RIVER ST, HOBOKEN 07030-5774, NJ USA	1346-3500	1479-8301		PSYCHOGERIATRICS	Psychogeriatrics	2023 SEP 7	2023
J	Liang, JM; Aranda, MP; Jang, Y				Liang, Jiaming; Aranda, Maria P.; Jang, Yuri			Perceived Anxiousness About COVID-19 and Preventive Behaviors Among Dyads of Older Adults and Family Caregivers	GERONTOLOGIST			English	Article; Early Access						Dementia; Dyadic analysis; Health behaviors; Pandemic response	FIT INDEXES; HEALTH; MODEL; PROMOTION; DEMENTIA; COUPLES	Background and Objectives Adopting preventive behaviors is crucial to avoiding coronavirus disease 2019 (COVID-19) infection, and perceived anxiousness may influence such behaviors among older adults and their caregivers. This study investigated the relationships between perceived anxiousness about COVID-19 and preventive behaviors in older adult-caregiver dyads.Research Design and Methods A cros…	[Liang, Jiaming; Aranda, Maria P.; Jang, Yuri] Univ Southern Calif, Edward R Roybal Inst Aging, Suzanne Dworak Peck Sch Social Work, Los Angeles, CA 90007 USA; [Jang, Yuri] Ewha Womans Univ, Dept Social Welf, Seoul, South Korea	University of Southern California; Ewha Womans University	Liang, JM (corresponding author), Univ Southern Calif, Edward R Roybal Inst Aging, Suzanne Dworak Peck Sch Social Work, Los Angeles, CA 90007 USA.	jliang@usc.edu		Liang, Jiaming/0000-0001-7273-495X; Aranda, Maria/0000-0001-5229-4993	NHATS/NSOC Dementia Care Conference by the Michigan Center on the Demography of Aging; National Study of Caregiving; National Institute on Aging [P30AG012846, R01AG054004]	NHATS/NSOC Dementia Care Conference by the Michigan Center on the Demography of Aging; National Study of Caregiving; National Institute on Aging(United States Department of Health & Human ServicesNational Institutes of Health (NIH) - USANIH National Institute on Aging (NIA))	This study was supported by the NHATS/NSOC Dementia Care Conference that was sponsored by the Michigan Center on the Demography of Aging and the National Study of Caregiving, with funding from the National Institute on Aging (P30AG012846; R01AG054004).		41	0	0	0	0	OXFORD UNIV PRESS INC	CARY	JOURNALS DEPT, 2001 EVANS RD, CARY, NC 27513 USA	0016-9013	1758-5341		GERONTOLOGIST	Gerontologist	2023 SEP 1	2023
J	Collins, R; Dawson, E; Pentecost, C; Stapley, S; Quinn, C; Charlwood, C; Allan, L; Victor, C; Clare, L				Collins, Rachel; Dawson, Eleanor; Pentecost, Claire; Stapley, Sally; Quinn, Catherine; Charlwood, Catherine; Allan, Louise; Victor, Christina; Clare, Linda			Navigating the COVID-19 pandemic two years on: experiences of carers of people with dementia from the British IDEAL cohort	INTERNATIONAL JOURNAL OF CARE AND CARING			English	Article; Early Access						COVID-19; qualitative; care services; quality of life	CAREGIVERS; IMPACT; BURDEN	We explored carers' experiences during the COVID-19 pandemic in England to identify long-term impacts and implications, and to suggest future support for caregivers. Data were collected during COVID-19 rapid response studies from carers participating in a British longitudinal cohort study. Semi-structured interview data were compared to accounts from previous interviews conducted during the first…	[Collins, Rachel; Dawson, Eleanor; Pentecost, Claire; Stapley, Sally; Charlwood, Catherine; Allan, Louise; Clare, Linda] Univ Exeter, Med Sch, Exeter, England; [Quinn, Catherine] Univ Bradford, Bradford, England; [Quinn, Catherine] Wolfson Ctr Appl Hlth Res, Bradford, England; [Victor, Christina] Brunel Univ London, Uxbridge, England; [Clare, Linda] NIHR Appl Res Collaborat South West Peninsula, …	University of Exeter; University of Bradford; Brunel University	Pentecost, C (corresponding author), Univ Exeter, Med Sch, Exeter, England.	R.A.Collins@exeter.ac.uk; E.Dawson@exeter.ac.uk; C.Pentecost@exeter.ac.uk; S.Stapley2@exeter.ac.uk; c.quinn1@bradford.ac.uk; C.Charlwood@exeter.ac.uk; L.Allan@exeter.ac.uk; Christina.Victor@brunel.ac.uk; l.clare@exeter.ac.uk	; Allan, Louise/A-2918-2009	Quinn, Catherine/0000-0001-9553-853X; Allan, Louise/0000-0002-8912-4901	Economic and Social Research Council (ESRC) [ES/V004964/1]; National Institute for Health and Care Research (NIHR) [ES/ L001853/2]; Alzheimer's Society [348, AS-PR2-16-001]	Economic and Social Research Council (ESRC)(UK Research & Innovation (UKRI)Economic & Social Research Council (ESRC)); National Institute for Health and Care Research (NIHR)(National Institutes of Health Research (NIHR)); Alzheimer's Society	'Identifying and mitigating the individual and dyadic impact of COVID19 and life under physical distancing on people with dementia and carers (INCLUDE)' was funded by the Economic and Social Research Council (ESRC) through Grant ES/V004964/1 (investigators: L. Clare, C.Victor, F. Matthews, C. Quinn, A. Hillman, A. Burns, L. Allan, R. Litherland, A. Martyr, P. Collins and C. Pentecost). The ESRC i…		54	0	0	0	0	POLICY PRESS	BRISTOL	UNIV BRISTOL, 1-9 OLD PARK HILL, BRISTOL BS2 8BB, ENGLAND	2397-8821	2397-883X		INT J CARE CARING	Int. J. Care Caring	2023 AUG 29	2023
J	Lindner, H; Kihlgren, A; Pejner, MN				Lindner, Helen; Kihlgren, Annica; Pejner, Margaretha Norell			Person-centred care in nursing homes during the COVID-19 pandemic: a cross sectional study based on nursing staff and first-line managers' self-reported outcomes	BMC NURSING			English	Article						COVID-19; Nursing homes; Person-centred care; Self-reported outcomes; Leadership	QUALITY-OF-LIFE; LONG-TERM-CARE; PSYCHOMETRIC EVALUATION; RESIDENTS; DEMENTIA; PORTRAYAL; PEOPLE	BackgroundCOVID-19 has presented many difficulties in providing person-centred care (PCC) in nursing homes (NH). Factors such as organisational support, work condition and leadership may play a crucial role in supporting the performance of PCC during COVID restrictions. The study aim was to evaluate nursing staff and manager perceptions of the opportunities to perform person-centred care during t…	[Lindner, Helen; Kihlgren, Annica] Orebro Univ, Fac Med & Hlth, Sch Hlth Sci SE, S-70182 Orebro, Sweden; [Kihlgren, Annica; Pejner, Margaretha Norell] Orebro Univ, Older Peoples Hlth & Living Condit, Orebro, Sweden; [Pejner, Margaretha Norell] Halmstad Municipal, Dept Home Care, Halmstad, Sweden	Orebro University; Orebro University	Lindner, H (corresponding author), Orebro Univ, Fac Med & Hlth, Sch Hlth Sci SE, S-70182 Orebro, Sweden.	helen.lindner@oru.se							43	0	0	1	1	BMC	LONDON	CAMPUS, 4 CRINAN ST, LONDON N1 9XW, ENGLAND	1472-6955			BMC NURS	BMC Nurs.	AUG 21	2023	22	1
J	Jaarsma, P; Gelhaus, P; Saksberg, ME				Jaarsma, Pier; Gelhaus, Petra; Eklund Saksberg, My			Two cases of nursing older nursing home residents during COVID-19	NURSING ETHICS			English	Article; Early Access						Ethics of care; care ethics < theory; philosophical perspectives; COVID-19 isolation; medium-range narratives; nursing homes; codes of ethics	PERSON-CENTERED CARE; PEOPLE	Introduction Two ethical challenges of nursing home nurses during the COVID-19 pandemic in Sweden are discussed in this paper. Background Historically, the nurse's primary concern is for the person who is ill, which is the core of nurses' moral responsibility and identity. In Sweden, person-centered care is generally deemed important in nursing older nursing home residents. Objective To chart mor…	[Jaarsma, Pier; Eklund Saksberg, My] Linkoping Univ, Dept Hlth Med & Caring Sci, S-58183 Linkoping, Sweden; [Gelhaus, Petra] Reg Ostergotland, Dept Psychiat, Linkoping, Sweden	Linkoping University	Jaarsma, P (corresponding author), Linkoping Univ, Dept Hlth Med & Caring Sci, S-58183 Linkoping, Sweden.	pier.jaarsma@liu.se							21	0	0	0	0	SAGE PUBLICATIONS LTD	LONDON	1 OLIVERS YARD, 55 CITY ROAD, LONDON EC1Y 1SP, ENGLAND	0969-7330	1477-0989		NURS ETHICS	Nurs. Ethics	2023 AUG 19	2023
J	Akhter, R; Sun, WN; Quevedo, AJU; Lemonde, M; Liscano, R; Horsburgh, S				Akhter, Rabia; Sun, Winnie; Quevedo, Alvaro Joffre Uribe; Lemonde, Manon; Liscano, Ramiro; Horsburgh, Sheri			Perceived barriers and solutions identified by healthcare professionals in utilizing web-based reminiscence therapy to support dementia care during the pandemic	AGING CLINICAL AND EXPERIMENTAL RESEARCH			English	Article; Early Access						Dementia care; Reminiscence therapy; Web-based application; COVID-19 pandemic; Caregiving		This paper presents findings from a qualitative study conducted in Ontario, Canada, exploring healthcare professionals' perceptions of barriers and solutions for implementing Web-Based Reminiscence Therapy (WBRT) in an institutionalized settings for dementia care during the COVID-19 pandemic. The study identified five major barriers, including the lack of on-boarding/educational training, need fo…	[Akhter, Rabia; Sun, Winnie; Lemonde, Manon] Ontario Tech Univ, Fac Hlth Sci, Oshawa, ON, Canada; [Quevedo, Alvaro Joffre Uribe] Ontario Tech Univ, Fac Business & Informat Technol, Oshawa, ON, Canada; [Liscano, Ramiro] Ontario Tech Univ, Fac Engn & Appl Sci, Oshawa, ON, Canada; [Horsburgh, Sheri] Ontario Shores Ctr Mental Hlth Sci, Geriatr Psychiat Unit, Whitby, ON, Canada		Akhter, R (corresponding author), Ontario Tech Univ, Fac Hlth Sci, Oshawa, ON, Canada.	rabiaakhter.dr@gmail.com							10	0	0	2	2	SPRINGER	NEW YORK	ONE NEW YORK PLAZA, SUITE 4600, NEW YORK, NY, UNITED STATES	1594-0667	1720-8319		AGING CLIN EXP RES	Aging Clin. Exp. Res.	2023 AUG 15	2023
J	Lloyd, SL; Caban-Holt, A; Starks, TD; Clark, JC; Byrd, GS				Lloyd, Shawnta L. L.; Caban-Holt, Allison; Starks, Takiyah D. D.; Clark, Jarrel C. C.; Byrd, Goldie S. S.			Assessing Gender Differences on the Impact of COVID-19 on the Medical and Social Needs of Dementia Caregivers	JOURNAL OF GERONTOLOGICAL SOCIAL WORK			English	Article; Early Access						Dementia; caregiving; gender; COVID-19; mental health; males; >	MENTAL-HEALTH; PEOPLE; FAMILY; CONFINEMENT; BURDEN	Our analyses aimed to assess health status and critical needs of caregivers of persons with dementia (PWD) during the COVID-19 pandemic by gender. Between March 2021 and August 2021, respondents (n = 267) were recruited from an Alzheimer's disease (AD) listserv at an US academic center to complete a questionnaire to capture sociodemographic data, caregiving characteristics, health status, status …	[Lloyd, Shawnta L. L.; Caban-Holt, Allison; Starks, Takiyah D. D.; Clark, Jarrel C. C.; Byrd, Goldie S. S.] Wake Forest Sch Med, Maya Angelou Ctr Hlth Equ, Winston Salem, NC USA; [Lloyd, Shawnta L. L.] Wake Forest Univ, Maya Angelou Ctr Hlth Equ, Sch Med, 525 Vine St,1st Floor, Winston Salem, NC 27101 USA	Wake Forest University; Wake Forest University	Lloyd, SL (corresponding author), Wake Forest Univ, Maya Angelou Ctr Hlth Equ, Sch Med, 525 Vine St,1st Floor, Winston Salem, NC 27101 USA.	slloyd@wakehealth.edu							42	1	1	1	1	ROUTLEDGE JOURNALS, TAYLOR & FRANCIS LTD	ABINGDON	2-4 PARK SQUARE, MILTON PARK, ABINGDON OX14 4RN, OXON, ENGLAND	1540-4048	0163-4372		J GERONTOL SOC WORK	J. Gerontol. Soc. Work	2023 AUG 13	2023
J	Au, AL; Lai, DWL; Chow, AYM; Lai, SM; Cheng, ST				Au, Alma; Lai, Daniel W. L.; Chow, Amy Y. M.; Lai, Simon; Cheng, Sheung-Tak			Connecting Through Caregiving: Reappraising Intergeneration Relationship in Dementia Caregiving	APPLIED RESEARCH IN QUALITY OF LIFE			English	Article; Early Access						Perspective-taking interventions; Telephone-administered interventions; Reappraisal; Depression; Reactions to behavioral symptoms; Social support; COVID-19	FAMILY CAREGIVERS; INTERVENTION; SUPPORT; STRESS; HEALTH	Purpose Dementia caregiving presents a challenge in life transition wherein the adult child is caring for his or her parents. The study examined the effects of a telephone-administered perspective-taking intervention for adult child caregivers of persons with Alzheimer's Disease and Dementia to reduce levels of depressive symptoms as well as presence and reaction to behavioral problems and also t…	[Au, Alma; Lai, Simon] Hong Kong Polytech Univ, Dept Appl Social Sci, Hung Hom, Hong Kong, Peoples R China; [Lai, Daniel W. L.] Hong Kong Baptist Univ, Fac Social Sci, Hong Kong, Peoples R China; [Chow, Amy Y. M.] Univ Hong Kong, Dept Social Work & Social Adm, Hong Kong, Peoples R China; [Cheng, Sheung-Tak] Educ Univ Hong Kong, Dept Hlth & Phys Educ, Hong Kong, Peoples R China	Hong Kong Polytechnic University; Hong Kong Baptist University; University of Hong Kong; Education University of Hong Kong (EdUHK)	Au, AL (corresponding author), Hong Kong Polytech Univ, Dept Appl Social Sci, Hung Hom, Hong Kong, Peoples R China.	hkaa2788@gmail.com			General Research Fund of the Research Grant Council in Hong Kong [15606317]; Hong Kong West; Christian Family Service, Hong Kong Family Society, Yan Oi Tong and Tung Wah Group of Hospitals Community Services; Integrative Community Health Centre and Institute of Active Ageing at Hong Kong Polytechnic University	General Research Fund of the Research Grant Council in Hong Kong; Hong Kong West; Christian Family Service, Hong Kong Family Society, Yan Oi Tong and Tung Wah Group of Hospitals Community Services; Integrative Community Health Centre and Institute of Active Ageing at Hong Kong Polytechnic University	The study was funded by the General Research Fund of the Research Grant Council in Hong Kong (15606317). For the recruitment of participants, we thank the District and Neighbourhood Elderly Community Centres in Kowloon East, Kowloon Central and Hong Kong West. In particular, we wish to thank the Christian Family Service, Hong Kong Family Society, Yan Oi Tong and Tung Wah Group of Hospitals Commun…		59	0	0	2	2	SPRINGER	DORDRECHT	VAN GODEWIJCKSTRAAT 30, 3311 GZ DORDRECHT, NETHERLANDS	1871-2584	1871-2576		APPL RES QUAL LIFE	Appl. Res. Qual. Life	2023 AUG 10	2023
J	Holmes, P; Santurri, L; Ewen, HH; Baggett, S				Holmes, Patricia; Santurri, Laura; Ewen, Heidi H.; Baggett, Sharron			The Experiences of Skilled Nursing Staff in Memory Care Units During the COVID-19 Pandemic	GERONTOLOGIST			English	Article; Early Access						dementia; caregiver support; nursing care	DEMENTIA; HOMES; GRIEF	Background and Objectives The novel coronavirus disease 2019 (COVID-19) resulted in the need for multiple mitigation strategies. The impacts of these safety measures were felt more extremely by healthcare providers. This qualitative study focused on the experiences of staff in skilled nursing facilities, specifically in locked memory care units, during the first year of the COVID-19 pandemic.Rese…	[Holmes, Patricia; Santurri, Laura; Ewen, Heidi H.] Univ Indianapolis, Dept Interprofess Hlth & Aging Studies, Indianapolis, IN 46227 USA	University of Indianapolis	Holmes, P (corresponding author), Univ Indianapolis, Dept Interprofess Hlth & Aging Studies, Indianapolis, IN 46227 USA.	tricia.a.holmes@gmail.com		Holmes, Patricia/0000-0002-2050-9141; Ewen, Heidi/0000-0002-4215-6551					38	0	0	0	0	OXFORD UNIV PRESS INC	CARY	JOURNALS DEPT, 2001 EVANS RD, CARY, NC 27513 USA	0016-9013	1758-5341		GERONTOLOGIST	Gerontologist	2023 AUG 10	2023
J	Damian, AC; Mihailescu, AI; Anghele, C; Ciobanu, CA; Petrescu, C; Riga, S; Dionisie, V; Ciobanu, AM				Damian, Ana Claudia; Mihailescu, Alexandra Ioana; Anghele, Cristina; Ciobanu, Constantin Alexandru; Petrescu, Cristian; Riga, Sorin; Dionisie, Vlad; Ciobanu, Adela Magdalena			Quality of Life Predictors in a Group of Informal Caregivers during the COVID-19 Pandemic	MEDICINA-LITHUANIA			English	Article						informal caregiver; burnout; anxiety; depression; life quality	VIDEO TELEHEALTH; HOME-CARE; DEMENTIA; DEPRESSION	Background and Objectives: The informal caregiver's contribution to the wellbeing of dementia patients is critical since these individuals become dependent on others for all daily activities. Our goal was to investigate the dynamics of anxiety, depression, burnout, sleep, and their influence on quality of life over a 6-month period in the context of pandemic distress in a sample of informal careg…	[Damian, Ana Claudia; Petrescu, Cristian; Ciobanu, Adela Magdalena] Carol Davila Univ Med & Pharm, Neurosci Dept, Discipline Psychiat, Fac Med, Bucharest 020021, Romania; [Damian, Ana Claudia; Mihailescu, Alexandra Ioana; Anghele, Cristina; Petrescu, Cristian; Dionisie, Vlad; Ciobanu, Adela Magdalena] Prof Dr Alexandru Obregia Clin Hosp Psychiat, Dept Psychiat, Bucharest 041914, Romania; [Mihaile…	Carol Davila University of Medicine & Pharmacy; Carol Davila University of Medicine & Pharmacy; Carol Davila University of Medicine & Pharmacy; Titu Maiorescu University; Romanian Academy of Sciences; Carol Davila University of Medicine & Pharmacy	Anghele, C (corresponding author), Prof Dr Alexandru Obregia Clin Hosp Psychiat, Dept Psychiat, Bucharest 041914, Romania.;Ciobanu, CA (corresponding author), Titu Maiorescu Univ Med & Pharm, Fac Med, Bucharest 040441, Romania.	clau_damian@yahoo.com; alexandra.mihailescu@umfcd.ro; romcrys@yahoo.com; ciobanu.alexandru2001@yahoo.com; cristian.petrescu@drd.umfcd.ro; d_s_riga@yahoo.com; vlad.dionisie@gmail.com; adela.ciobanu@yahoo.com	Dionisie, Vlad/P-1865-2019; Petrescu, Cristian/HDL-8144-2022; Ciobanu, Adela/S-2435-2017	Dionisie, Vlad/0000-0002-0075-0050; Petrescu, Cristian/0000-0003-2295-8976; Ciobanu, Adela/0000-0003-2520-5486	This scientific paper is part of a Ph.D. thesis by Claudia Ana Damian, from the Carol Davila University of Medicine and Pharmacy, Bucharest, Faculty of Medicine, under the coordination of Adela Magdalena Ciobanu.; Carol Davila University of Medicine and Pharmacy, Bucharest	This scientific paper is part of a Ph.D. thesis by Claudia Ana Damian, from the Carol Davila University of Medicine and Pharmacy, Bucharest, Faculty of Medicine, under the coordination of Adela Magdalena Ciobanu.; Carol Davila University of Medicine and Pharmacy, Bucharest	This scientific paper is part of a Ph.D. thesis by Claudia Ana Damian, from the Carol Davila University of Medicine and Pharmacy, Bucharest, Faculty of Medicine, under the coordination of Adela Magdalena Ciobanu.		68	0	0	2	2	MDPI	BASEL	ST ALBAN-ANLAGE 66, CH-4052 BASEL, SWITZERLAND	1010-660X	1648-9144		MEDICINA-LITHUANIA	Med. Lith.	AUG	2023	59	8
J	Leland, NE; Shier, V; Piersol, CV; Lekovitch, C; Martínez, J; Bae-Shaaw, YH; Sood, N; Day, C; Cass, P; Como, D; Wong, C; Chew, F				Leland, Natalie E.; Shier, Victoria; Piersol, Catherine Verrier; Lekovitch, Cara; Martinez, Jenny; Bae-Shaaw, Yuna H.; Sood, Neeraj; Day, Claire; Cass, Paul; Como, Dominique; Wong, Carin; Chew, Felicia			Evaluating non-pharmacological approaches to nursing home dementia care: A protocol	CONTEMPORARY CLINICAL TRIALS COMMUNICATIONS			English	Article						Alzheimer 's disease and related dementias; Nursing home; Staff training; Older adults	GLOBAL DETERIORATION SCALE; QUALITY-OF-LIFE; CHALLENGING BEHAVIOR; ALZHEIMERS-DISEASE; SYMPTOMS; RESIDENTS; INTERVENTIONS; PEOPLE; HEALTH	Background: The COVID-19 pandemic has underscored the daily challenges nursing home (NH) staff face caring for the residents living with Alzheimer's Disease and Related Dementias (ADRD). Non-pharmacological ap-proaches are prioritized over off-label medication to manage the behavioral and psychological symptoms of ADRD. Yet, it is not clear how to best equip NH staff and families with the knowled…	[Leland, Natalie E.; Lekovitch, Cara; Como, Dominique; Wong, Carin] Univ Pittsburgh, Sch Hlth & Rehabil Sci, Dept Occupat Therapy, Pittsburgh, PA USA; [Shier, Victoria; Bae-Shaaw, Yuna H.; Sood, Neeraj] Univ Southern Calif, Los Angeles, CA USA; [Piersol, Catherine Verrier; Martinez, Jenny; Chew, Felicia] Thomas Jefferson Univ, Jefferson Coll Rehabil Sci, Dept Occupat Therapy, Philadelphia, PA 191…	Pennsylvania Commonwealth System of Higher Education (PCSHE); University of Pittsburgh; University of Southern California; Jefferson University; Pennsylvania Commonwealth System of Higher Education (PCSHE); University of Pittsburgh	Leland, NE (corresponding author), Univ Pittsburgh, Bridgeside Point 1,100 Technol Dr,Suite 350, Pittsburgh, PA 15219 USA.	nel24@pitt.edu; vshier@usc.edu; Catherine.V.Piersol@jefferson.edu; cal191@pitt.edu; jenny.martinez@jefferson.edu; hyojungb@usc.edu; nsood@usc.edu; cday@alz.org; Paul.Cass@genesishcc.com; dhc30@pitt.edu; cmw241@pitt.edu; Felicia.Chew@jefferson.edu	; Leland, Natalie/F-7223-2012	Sood, Neeraj/0000-0001-9805-213X; Martinez, Jenny/0000-0003-4244-1122; Shier, Victoria/0000-0002-4171-5972; Leland, Natalie/0000-0002-0329-3772	Patient-Centered Outcomes Research Institute (PCORI) Award; [IHS-1608-35732]	Patient-Centered Outcomes Research Institute (PCORI) Award(Patient-Centered Outcomes Research Institute - PCORI);	Funding statement Research reported in this publication was funded through a Patient-Centered Outcomes Research Institute (PCORI) Award (IHS-1608-35732) . The statements in this publication are solely the responsibility of the authors and do not necessarily represent the views of the Patient-Centered Outcomes Research Institute (PCORI) , its Board of Governors or Methodology Committee.		78	0	0	1	1	ELSEVIER INC	SAN DIEGO	525 B STREET, STE 1900, SAN DIEGO, CA 92101-4495 USA		2451-8654		CONT CLIN TRIAL COMM	Contemp. Clin. Trials Commun.	AUG	2023	34
J	Choi, MJ; Seo, HJ; Choo; Kim, JL; Park, JM				Choi, Min-Jung; Seo, Hyun-Ju; Choo; Kim, Jeong Lan; Park, Jeong-Min			Association between the COVID-19 pandemic, caregiving burden, and quality of life of caregivers of people with dementia: A cross-sectional study	NURSING & HEALTH SCIENCES			English	Article; Early Access						burden; caregivers; COVID-19; dementia; family; health-related quality of life		This study aimed to examine the association of COVID-19-related stress, anxiety, access to public healthcare services, and the presence of secondary caregivers (CGs) on the burden of caregiving and health-related quality of life (HRQoL) for CGs of people with dementia (PwD). A cross-sectional survey with 218 family CGs for PwD was completed in various settings between August and September 2021. T…	[Choi, Min-Jung] Catholic Univ Korea, Coll Nursing, Seoul, South Korea; [Seo, Hyun-Ju] Chungnam Natl Univ, Coll Nursing, Daejeon, South Korea; [Choo] Chosun Univ, Chosun Univ Hosp, Dept Neuropsychiat, Gwangju, South Korea; [Kim, Jeong Lan] Chungnam Natl Univ, Coll Med, Dept Psychiat, Daejeon, South Korea; [Kim, Jeong Lan] Chungnam Natl Univ Hosp, Daejeon, South Korea; [Park, Jeong-Min] Nambu Univ…	Catholic University of Korea; Chungnam National University; Chosun University; Chungnam National University; Chungnam National University; Chungnam National University Hospital; Nambu University; Chungnam National University	Seo, HJ (corresponding author), Chungnam Natl Univ, Coll Nursing, 266 Munhwa Ro, Daejeon 301747, South Korea.	shj5th@korea.ac.kr		Choi, Min-Jung/0000-0003-2811-0706; Park, Jeong Min/0000-0002-7307-4161; Kim, Jeong Lan/0000-0002-6554-4637; Choo, IL Han/0000-0001-6547-9735; Seo, Hyun-Ju/0000-0001-9019-1135	Chungnam National University	Chungnam National University	This study was supported by Chungnam National University.		43	0	0	5	5	WILEY	HOBOKEN	111 RIVER ST, HOBOKEN 07030-5774, NJ USA	1441-0745	1442-2018		NURS HEALTH SCI	Nurs. Health Sci.	2023 JUL 31	2023
J	Sánchez-Valdeón, L; Bello-Corral, L; Mayo-Iscar, A; Fernández-Lázaro, D; Seco-Calvo, J				Sanchez-Valdeon, Leticia; Bello-Corral, Laura; Mayo-Iscar, Agustin; Fernandez-Lazaro, Diego; Seco-Calvo, Jesus			Impact of discontinuing non-pharmacological interventions on cognitive impairment in dementia patients by COVID-19 lockdown. A pilot observational, longitudinal, retrospective study carried out in an adult day center in Spain during the COVID-19 pandemic	FRONTIERS IN MEDICINE			English	Article						dementia; COVID-19; Mini-Mental State Examination (MMSE); day center; non-pharmacological interventions; lockdown	DAY-CARE-CENTERS; PSYCHOLOGICAL IMPACT; STIMULATION THERAPY; PEOPLE; DEPRESSION; CAREGIVERS; DIAGNOSIS; PROGRAM	BackgroundThe lockdown imposed during the COVID-19 pandemic led to social isolation and prevented patients with dementia from receiving a suite of non-pharmacological interventions (NPIs) that prevent cognitive decline. This discontinuation of NPIs could substantially affect the mental health status of people with dementia in social care settings, such as adult day care centers (ADCs). ProposeThe…	[Sanchez-Valdeon, Leticia; Bello-Corral, Laura] Univ Leon, Dept Nursing & Phys Therapy, Leon, Spain; [Mayo-Iscar, Agustin] Univ Valladolid, Dept Stat & Operat Res, Valladolid, Spain; [Mayo-Iscar, Agustin] Univ Valladolid, IMUVA, Valladolid, Spain; [Fernandez-Lazaro, Diego] Univ Valladolid, Fac Hlth Sci, Dept Cellular Biol Genet Histol & Pharmacol, Campus Soria, Soria, Spain; [Fernandez-Lazaro, Di…	Universidad de Leon; Universidad de Valladolid; Universidad de Valladolid; Universidad de Valladolid; Universidad de Valladolid; Universidad de Leon; University of Basque Country	Bello-Corral, L (corresponding author), Univ Leon, Dept Nursing & Phys Therapy, Leon, Spain.;Fernández-Lázaro, D (corresponding author), Univ Valladolid, Fac Hlth Sci, Dept Cellular Biol Genet Histol & Pharmacol, Campus Soria, Soria, Spain.;Fernández-Lázaro, D (corresponding author), Univ Valladolid, Fac Med, Neurobiol Res Grp, Valladolid, Spain.	lbellc00@estudiantes.unileon.es	Fernandez Lazaro, Diego/AAB-3203-2019	Fernandez Lazaro, Diego/0000-0002-6522-8896	Spanish Ministry of Economy and Competitiveness [MTM2017-86061-C2-1-P]; Department of Education of the Government of Castilla y Leon; European Regional Development Fund [VA005P17, VA002G18]	Spanish Ministry of Economy and Competitiveness(Spanish Government); Department of Education of the Government of Castilla y Leon; European Regional Development Fund(European Union (EU))	This work was supported by the Spanish Ministry of Economy and Competitiveness (grant no. MTM2017-86061-C2-1-P) and Department of Education of the Government of Castilla y Leon and European Regional Development Fund (grant nos. VA005P17 and VA002G18).		60	0	0	0	0	FRONTIERS MEDIA SA	LAUSANNE	AVENUE DU TRIBUNAL FEDERAL 34, LAUSANNE, CH-1015, SWITZERLAND		2296-858X		FRONT MED-LAUSANNE	Front. Med.	JUL 28	2023	10
J	Pepper, A; Aldridge, Z; Dening, KH				Pepper, Amy; Aldridge, Zena; Harrison Dening, Karen			Hope: a tool for working with families affected by dementia during the COVID-19 pandemic	BJPSYCH ADVANCES			English	Article; Early Access						Hope; dementia; COVID-19; family carers; Admiral nurses	HOPELESSNESS; MORTALITY; MANAGEMENT; DISEASE; RISK; END	The COVID-19 pandemic significantly increased the challenges faced by families affected by dementia, leading to an immediate increase in both the number of calls received by Dementia UK's Admiral Nurse Dementia Helpline and the levels of distress and complexity of the calls. Consequently, Admiral nurses experienced feelings of helplessness, echoed in the experiences of other health professionals.…	[Pepper, Amy] Dementia UK, Res & Publicat Team, London, England; [Pepper, Amy] Dementia UK, London, England; [Aldridge, Zena] Norfolk & Waveney Clin Commissioning Grp, Norwich, Norfolk, England; [Aldridge, Zena] NHS Improvement & NHS England, London, England; [Aldridge, Zena] Montfort Univ, Leicester, England; [Harrison Dening, Karen] Res & Publicat Admiral Nursing & Dementia UK, London, England;…	De Montfort University; De Montfort University; University of Nottingham	Pepper, A (corresponding author), Dementia UK, Res & Publicat Team, London, England.;Pepper, A (corresponding author), Dementia UK, London, England.	amy.pepper@dementiauk.org		Pepper, Amy/0000-0002-9827-0126					39	0	0	0	0	CAMBRIDGE UNIV PRESS	CAMBRIDGE	EDINBURGH BLDG, SHAFTESBURY RD, CB2 8RU CAMBRIDGE, ENGLAND	2056-4678	2056-4686		BJPSYCH ADV	BJPsych Adv.	2023 JUL 27	2023
J	Dassa, A				Dassa, Ayelet			Meeting Through Music Online Music-therapy Sessions for People with Dementia and Their Spouses	GEROPSYCH-THE JOURNAL OF GERONTOPSYCHOLOGY AND GERIATRIC PSYCHIATRY			English	Article; Early Access						dementia; online music therapy; caregiver spouse; Covid-19 pandemic		The current study explores how online music therapy contributes to helping people with dementia and their relationships to their spouses. Fourteen couples participated in eight online music-therapy sessions that also included musical strategies for use between the sessions. A qualitative content analysis of the music therapists' reports and summaries of the conversations conducted with the caregi…	[Dassa, Ayelet] Bar Ilan Univ, Mus Dept, IL-5290002 Ramat Gan, Israel	Bar Ilan University	Dassa, A (corresponding author), Bar Ilan Univ, Mus Dept, IL-5290002 Ramat Gan, Israel.	ayelet.dassa@biu.ac.il		Dassa, Ayelet/0000-0001-7641-3918	Minerva Center for Interdisciplinary Studies of the End of Life at Tel-Aviv University, Israel	Minerva Center for Interdisciplinary Studies of the End of Life at Tel-Aviv University, Israel	The study was conducted with the support of a grant from the Minerva Center for Interdisciplinary Studies of the End of Life at Tel-Aviv University, Israel.		36	0	0	0	0	HOGREFE AG-HOGREFE AG SUISSE	BERN	LANGGASS STRASSE 76, BERN, SWITZERLAND	1662-9647	1662-971X		GEROPSYCH	GeroPsych	2023 JUL 4	2023
J	Turner, RL; Reese-Melancon, C; Harrington, EE; Andreo, M				Turner, Rachael L. L.; Reese-Melancon, Celinda; Harrington, Erin E. E.; Andreo, Micaela			Caregiving During the COVID-19 Pandemic: Factors Associated With Feelings of Caregiver Preparedness	JOURNAL OF APPLIED GERONTOLOGY			English	Article						caregivers; preparedness; resilience; burden; COVID-19	FAMILY CAREGIVERS; RESILIENCE; MUTUALITY; DEMAND; BURDEN	Examination of caregiver preparedness for the COVID-19 pandemic can inform efforts to support caregivers in future times of global crisis. Informal caregivers of adults with dementia or severe disabilities (n = 72, M- age = 62.82 years, 90.28% female) were recruited through Adult Day Centers across the United States. Caregivers responding to an online survey regarding their experiences and prepar…	[Turner, Rachael L. L.; Reese-Melancon, Celinda] Oklahoma State Univ, Dept Psychol, Stillwater, OK 74078 USA; [Harrington, Erin E. E.] Penn State Univ, Dept Biobehav Hlth, University Pk, PA USA; [Andreo, Micaela] Univ Texas Dallas, Dept Psychol, Richardson, TX USA; [Reese-Melancon, Celinda] Oklahoma State Univ, Dept Psychol, OSU, 116 Psychol Bldg, Stillwater, OK 74078 USA	Oklahoma State University System; Oklahoma State University - Stillwater; Pennsylvania Commonwealth System of Higher Education (PCSHE); Pennsylvania State University; Pennsylvania State University - University Park; University of Texas System; University of Texas Dallas; Oklahoma State University System; Oklahoma State University - Stillwater	Reese-Melancon, C (corresponding author), Oklahoma State Univ, Dept Psychol, OSU, 116 Psychol Bldg, Stillwater, OK 74078 USA.	celinda.reese@okstate.edu		Reese-Melancon, Celinda/0000-0002-2976-400X; Turner, Rachael/0000-0002-3286-9136; Harrington, Erin/0000-0002-0689-0070					38	0	0	1	1	SAGE PUBLICATIONS INC	THOUSAND OAKS	2455 TELLER RD, THOUSAND OAKS, CA 91320 USA	0733-4648	1552-4523		J APPL GERONTOL	J. Appl. Gerontol.	OCT	2023	42	10
J	Amiri, P; Pirnejad, H; Bahaadinbeigy, K; Baghini, MS; Khazaee, PR; Niazkhani, Z				Amiri, Parastoo; Pirnejad, Habibollah; Bahaadinbeigy, Kambiz; Baghini, Mahdie Shojaei; Khazaee, Parviz Rashidi; Niazkhani, Zahra			A qualitative study of factors influencing ePHR adoption by caregivers and care providers of Alzheimer's patients: An extension of the unified theory of acceptance and use of technology model	HEALTH SCIENCE REPORTS			English	Article						Alzheimer's disease; caregiver; dementia; electronic personal health record; neurologists; UTAUT model	PERSONAL HEALTH RECORD; CENTERED DESIGN; PORTAL USE; DEMENTIA; BARRIERS; DISEASE	Background and AimsAs the nowadays provision of many healthcare services relies on technology, a better understanding of the factors contributing to the acceptance and use of technology in health care is essential. For Alzheimer's patients, an electronic personal health record (ePHR) is one such technology. Stakeholders should understand the factors affecting the adoption of this technology for i…	[Amiri, Parastoo] Kerman Univ Med Sci, Student Res Comm, Kerman, Iran; [Pirnejad, Habibollah] Urmia Univ Med Sci, Clin Res Inst, Patient Safety Res Ctr, Orumiyeh, Iran; [Pirnejad, Habibollah] Erasmus Univ, Erasmus Sch Hlth Policy & Management, Rotterdam, Netherlands; [Bahaadinbeigy, Kambiz; Baghini, Mahdie Shojaei] Kerman Univ Med Sci, Inst Futures Studies Hlth, Med Informat Res Ctr, Kerman, Iran…	Kerman University of Medical Sciences; Urmia University of Medical Sciences; Erasmus University Rotterdam; Erasmus University Rotterdam - Excl Erasmus MC; Kerman University of Medical Sciences; Urmia University of Technology; Urmia University of Medical Sciences; Erasmus University Rotterdam; Erasmus University Rotterdam - Excl Erasmus MC; Urmia University of Medical Sciences	Niazkhani, Z (corresponding author), Urmia Univ Med Sci, Clin Res Inst, Nephrol & Kidney Transplant Res Ctr, Emergency Alley,Resalat Blvd, Orumiyeh 5714783734, Iran.	niazkhani.z@umsu.ac.ir	Pirnejad, Habibollah/H-3665-2011	Pirnejad, Habibollah/0000-0001-9284-5702; amiri, parasto/0000-0002-5654-1987; Bahaadinbeigy, Kambiz/0000-0002-5430-3758; ShojaeiBaghini, Mahdie/0000-0002-9857-7347					87	0	0	2	2	WILEY	HOBOKEN	111 RIVER ST, HOBOKEN 07030-5774, NJ USA		2398-8835		HEALTH SCI REP-US	Health Sci. Rep.	JUL	2023	6	7
J	Lancashire, L; Biggar, V; Comer, M; Frangiosa, T; Gage, A; Paulsen, R; Roniger, A; Wolfe, J				Lancashire, Lee; Biggar, Virginia; Comer, Meryl; Frangiosa, Terry; Gage, Allyson; Paulsen, Russ; Roniger, Amber; Wolfe, Jessica			Caring for Dementia Caregivers: Understanding Caregiver Stress During the COVID-19 Pandemic	GERONTOLOGY AND GERIATRIC MEDICINE			English	Article						Alzheimer's; ADRD; dementia caregiver; severe stress; COVID-19	DISORDER	More than 16 million Americans provide unpaid care for someone with Alzheimer's disease and related dementias (ADRD). During the COVID-19 pandemic, unpaid caregivers experienced increased chronic severe stress from widespread closures and social distancing. We conducted eight surveys from March 2020 to March 2021 among a cohort of over 10,000 individuals. Cross-sectional analysis was conducted to…	[Lancashire, Lee; Gage, Allyson; Wolfe, Jessica] Cohen Vet Biosci, New York, NY USA; [Biggar, Virginia; Comer, Meryl; Frangiosa, Terry; Paulsen, Russ; Roniger, Amber] UsAgainst Alzheimers, Washington, DC USA; [Biggar, Virginia] UsAgainstAlzheimers, 5614 Connecticut Ave NW,288, Washington, DC 20015 USA		Biggar, V (corresponding author), UsAgainstAlzheimers, 5614 Connecticut Ave NW,288, Washington, DC 20015 USA.	vbiggar@usagainstalzheimers.org		Lancashire, Lee/0000-0003-4835-4847	Eisai USA Foundation, Inc.; naviHealth; Biogen; Cohen Veterans Bioscience; UsAgainstAlzheimer's	Eisai USA Foundation, Inc.; naviHealth; Biogen(Biogen); Cohen Veterans Bioscience; UsAgainstAlzheimer's	The author(s) disclosed receipt of the following financial support for the research, authorship, and/or publication of this article: UsAgainstAlzheimer's is grateful for the financial support of our philanthropic and industry partners who made this survey series possible, including the Eisai USA Foundation, Inc., naviHealth, and Biogen. In addition, Cohen Veterans Bioscience and UsAgainstAlzheime…		19	0	0	1	1	SAGE PUBLICATIONS INC	THOUSAND OAKS	2455 TELLER RD, THOUSAND OAKS, CA 91320 USA		2333-7214		GERONTOL GERIATR MED	Gerontol. Geriatr. Med.	JUL	2023	9
J	Harding, E; Rossi-Harries, S; Gerritzen, EV; Zimmerman, N; Hoare, Z; Proctor, D; Brotherhood, E; Crutch, S; Suarez-González, A				Harding, Emma; Rossi-Harries, Sam; Gerritzen, Esther Vera; Zimmerman, Nikki; Hoare, Zoe; Proctor, Danielle; Brotherhood, Emilie; Crutch, Sebastian; Suarez-Gonzalez, Aida			I felt like I had been put on the shelf and forgotten about - lasting lessons about the impact of COVID-19 on people affected by rarer dementias	BMC GERIATRICS			English	Article						COVID-19; Dementia; Frontotemporal dementia; Primary progressive aphasia; Posterior cortical atrophy; Alzheimer's disease; Dementia with Lewy bodies	YOUNG-ONSET DEMENTIA; TERM-CARE HOMES; BEHAVIORAL VARIANT; SOCIAL CONNECTION; CAREGIVERS	Background The public health measures imposed in many countries to contain the spread of COVID-19 resulted in significant suspensions in the provision of support and care for people with dementia. The negative effects of these measures have been extensively reported. However, little is known about the specific impact on people with young onset, non-memory-led and inherited dementias. This group m…	[Harding, Emma; Rossi-Harries, Sam; Zimmerman, Nikki; Brotherhood, Emilie; Crutch, Sebastian; Suarez-Gonzalez, Aida] UCL, UCL Queen Sq Inst Neurol, Dementia Res Ctr, 8-11 Queen Sq, London WC1N 3BG, England; [Gerritzen, Esther Vera] Univ Nottingham, Inst Mental Hlth Mental Hlth & Clin Neurosci, Sch Med, Nottingham, Notts, England; [Hoare, Zoe] Bangor Univ, Sch Hlth Sci, NWORTH Clin Trials Unit, Ba…	University of London; University College London; University of Nottingham; Bangor University; University of London; University College London	Suarez-González, A (corresponding author), UCL, UCL Queen Sq Inst Neurol, Dementia Res Ctr, 8-11 Queen Sq, London WC1N 3BG, England.	aida.gonzalez@ucl.ac.uk		Suarez-Gonzalez, Aida/0000-0002-0904-1031; Gerritzen, Esther Vera/0000-0001-5812-4944; Crutch, Sebastian/0000-0002-4160-0139; Brotherhood, Emilie/0000-0002-6244-7735; Harding, Emma/0000-0001-9675-2335; Hoare, Zoe/0000-0003-1803-5482; Rossi-Harries, Samuel/0000-0003-3384-865X	ESRC/NIHR Dementia Research Initiative [ES/S010467/1]; ESRC [ES/W006014/1]; UKRI Healthy Ageing Challenge Catalyst Award [ES/W006405/1]; Economic and Social Research Council (ESRC); National Institute for Health Research (NIHR); National Brain Appeal	ESRC/NIHR Dementia Research Initiative; ESRC(UK Research & Innovation (UKRI)Economic & Social Research Council (ESRC)); UKRI Healthy Ageing Challenge Catalyst Award; Economic and Social Research Council (ESRC)(UK Research & Innovation (UKRI)Economic & Social Research Council (ESRC)); National Institute for Health Research (NIHR)(National Institutes of Health Research (NIHR)); National Brain Appeal	The RDS Impact study under which the design of the study, data collection, analysis, interpretation of data and writing was conducted was funded by the ESRC/NIHR Dementia Research Initiative (ES/S010467/1) as The impact of multicomponent support groups for those living with rare dementias'. EH is an ESRC postdoctoral research fellow (ES/W006014/1). A.S.-G. was funded by a UKRI Healthy Ageing Chal…		57	0	0	0	0	BMC	LONDON	CAMPUS, 4 CRINAN ST, LONDON N1 9XW, ENGLAND		1471-2318		BMC GERIATR	BMC Geriatr.	JUN 27	2023	23	1
J	Wheat, H; Griffiths, S; Gude, A; Weston, L; Quinn, C; Morgan-Trimmer, S; Oh, TM; Musicha, C; Greene, L; Clark, M; Rybczynska-Bunt, S; Byng, R				Wheat, Hannah; Griffiths, Sarah; Gude, Alex; Weston, Lauren; Quinn, Cath; Morgan-Trimmer, Sarah; Oh, Tomasina M.; Musicha, Crispin; Greene, Leanne; Clark, Mike; Rybczynska-Bunt, Sarah; Byng, Richard			Practitioners' ability to remotely develop understanding for personalised care and support planning: a thematic analysis of multiple data sources from the feasibility phase of the Dementia Personalised Care Team (D-PACT) intervention	DEMENTIA-INTERNATIONAL JOURNAL OF SOCIAL RESEARCH AND PRACTICE			English	Article						remote interaction; dementia; personalised care and support; communication; thematic analysis	PEOPLE; COVID-19; ENGLAND; STIGMA; HEALTH; FIELD	Practitioner understanding of patients' preferences, wishes and needs is essential for personalised health care i.e., focusing on 'what matters' to people based on their individual life situation. To develop such an understanding, dementia practitioners need to use communication practices that help people share their experiences, preferences, and priorities. Following the COVID-19 pandemic, demen…	[Wheat, Hannah; Gude, Alex; Weston, Lauren; Quinn, Cath; Oh, Tomasina M.; Rybczynska-Bunt, Sarah; Byng, Richard] Univ Plymouth, Community & Primary Care Res Grp, Room N9,ITTC Bldg, Plymouth Sci Pk, Plymouth PL6 8BX, England; [Griffiths, Sarah] UCL, Ctr Ageing Populat Studies, Res Dept Primary Care & Populat Hlth, London, England; [Morgan-Trimmer, Sarah] Univ Exeter, Fac Hlth & Life Sci, Dept Hlth…	University of Plymouth; University of London; University College London; University of Exeter; University of Plymouth; Flinders University South Australia; University of London; London School Economics & Political Science	Wheat, H (corresponding author), Univ Plymouth, Community & Primary Care Res Grp, Room N9,ITTC Bldg, Plymouth Sci Pk, Plymouth PL6 8BX, England.	Hannah.wheat-1@plymouth.ac.uk; s.a.griffiths@ucl.ac.uk; Alex.gude@plymouth.ac.uk; lauren.weston@plymouth.ac.uk; cath.quinn@plymouth.ac.uk; s.morgan-trimmer@exeter.ac.uk; tomasina.oh@plymouth.ac.uk; crispin.musicha@plymouth.ac.uk; Australia.leanne.greene@flinders.edu.au; M.C.Clark@lse.ac.uk; sarah.rybczynska-bunt@plymouth.ac.uk; richard.byng@plymouth.ac.uk	Griffiths, Sarah/JFK-6771-2023; Clark, Michael/AHA-9557-2022	Quinn, Cath/0000-0003-4644-4603; Morgan-Trimmer, Sarah/0000-0001-5226-9595; Clark, Michael/0000-0003-4964-5005; Oh, Tomasina M/0000-0003-4662-3193; Wheat, Hannah/0000-0003-3211-6254; Griffiths, Sarah/0000-0002-2652-3163; Greene, Leanne/0000-0002-5383-4362	National Institute for Health and Care Research (NIHR) [RP-PG-0217-20004]; NIHR Applied Research Collaboration (PenARC); ARC North Thames) and Alzheimer's Society; National Institutes of Health Research (NIHR) [RP-PG-0217-20004] Funding Source: National Institutes of Health Research (NIHR)	National Institute for Health and Care Research (NIHR)(National Institutes of Health Research (NIHR)); NIHR Applied Research Collaboration (PenARC); ARC North Thames) and Alzheimer's Society; National Institutes of Health Research (NIHR)(National Institutes of Health Research (NIHR))	The author(s) disclosed receipt of the following financial support for the research, authorship, and/or publication of this article: The D-PACT project is funded by the National Institute for Health and Care Research (NIHR). The project reference is RP-PG-0217-20004. Hannah Wheat, Tomasina Oh and Sarah Griffiths currently receive support from the NIHR Applied Research Collaboration (PenARC and AR…		51	0	0	0	0	SAGE PUBLICATIONS LTD	LONDON	1 OLIVERS YARD, 55 CITY ROAD, LONDON EC1Y 1SP, ENGLAND	1471-3012	1741-2684		DEMENTIA-LONDON	Dement.-Int. J. soc. Res. Pract.	OCT	2023	22	7
J	Nijsten, JMH; Plouvier, AOA; Smalbrugge, M; Koopmans, RTCM; Leontjevas, R; Gerritsen, DL				Nijsten, Johanna M. H.; Plouvier, Annette O. A.; Smalbrugge, Martin; Koopmans, Raymond T. C. M.; Leontjevas, Ruslan; Gerritsen, Debby L.			The development and feasibility evaluation of a program to identify and manage apathy in people with dementia: the SABA program	AGING & MENTAL HEALTH			English	Article; Early Access						Apathy; dementia; caregivers; nursing homes; long-term care; feasibility; intervention	INTERVENTIONS; SYMPTOMS; QUALITY; SCALE; CARE	ObjectivesTo develop and evaluate feasibility of a program for family and professional caregivers to identify and manage apathy in people with dementia: the Shared Action for Breaking through Apathy program (SABA).MethodsA theory- and practice-based intervention was developed and tested among ten persons with apathy and dementia in two Dutch nursing homes from 2019 to 2021. Feasibility was evalua…	[Nijsten, Johanna M. H.; Plouvier, Annette O. A.; Koopmans, Raymond T. C. M.; Leontjevas, Ruslan; Gerritsen, Debby L.] Radboud Univ Nijmegen, Res Inst Med Innovat, Dept Primary & Community Care, Med Ctr, Nijmegen, Netherlands; [Nijsten, Johanna M. H.; Plouvier, Annette O. A.; Koopmans, Raymond T. C. M.; Leontjevas, Ruslan; Gerritsen, Debby L.] Radboudumc Alzheimer Ctr, Nijmegen, Netherlands; [Nij…	Radboud University Nijmegen; University of Amsterdam; Vrije Universiteit Amsterdam; Vrije Universiteit Amsterdam; Open University Netherlands	Nijsten, JMH (corresponding author), Radboud Univ Nijmegen, Res Inst Med Innovat, Dept Primary & Community Care, Med Ctr, Nijmegen, Netherlands.;Nijsten, JMH (corresponding author), Radboudumc Alzheimer Ctr, Nijmegen, Netherlands.;Nijsten, JMH (corresponding author), Archipel Landrijt, Expertise Ctr Specialized Care, Eindhoven, Netherlands.	Hanneke.Nijsten@radboudumc.nl	Plouvier, Annette/C-6974-2016; Nijsten, Johanna/F-5415-2019	Nijsten, Johanna/0000-0003-0823-5026; Smalbrugge, Martin/0000-0003-0538-4843					41	0	0	0	0	ROUTLEDGE JOURNALS, TAYLOR & FRANCIS LTD	ABINGDON	2-4 PARK SQUARE, MILTON PARK, ABINGDON OX14 4RN, OXON, ENGLAND	1360-7863	1364-6915		AGING MENT HEALTH	Aging Ment. Health	2023 JUN 21	2023
J	Dowson, B; Schneider, J; McDermott, O; Orrell, M				Dowson, Becky; Schneider, Justine; McDermott, Orii; Orrell, Martin			Online Singing Groups for People With Dementia: Adaptation and Resilience in the Face of the COVID-19 Pandemic	DEMENTIA-INTERNATIONAL JOURNAL OF SOCIAL RESEARCH AND PRACTICE			English	Article						Dementia; Alzheimer's; carers; singing; music; music therapy; arts and health; technology; internet; video calling; COVID-19; coronavirus; telehealth	QUALITY; CARERS; INDEX	Introduction At the start of the COVID-19 pandemic, people with dementia living in the community experienced the sudden loss of their usual activities, and videoconferencing was widely adopted by music groups whilst face-to-face sessions were not possible. This paper reports the findings of a proof-of-concept study of online singing for people living with dementia and their carers, focusing on th…	[Dowson, Becky; Schneider, Justine; McDermott, Orii; Orrell, Martin] Univ Nottingham, Inst Mental Hlth, Nottingham, England; [Dowson, Becky; Schneider, Justine] Univ Nottingham, Sch Sociol & Social Policy, Nottingham, England; [McDermott, Orii; Orrell, Martin] Univ Nottingham, Sch Med, Nottingham, England; [Dowson, Becky] Univ Nottingham, Inst Mental Hlth, Jubilee Campus,Triumph Rd, Nottingham NG…	University of Nottingham; University of Nottingham; University of Nottingham; University of Nottingham	Dowson, B (corresponding author), Univ Nottingham, Inst Mental Hlth, Jubilee Campus,Triumph Rd, Nottingham NG7 2TU, England.	becky.dowson@nottingham.ac.uk		McDermott, Orii/0000-0003-4685-3490					28	0	0	1	1	SAGE PUBLICATIONS LTD	LONDON	1 OLIVERS YARD, 55 CITY ROAD, LONDON EC1Y 1SP, ENGLAND	1471-3012	1741-2684		DEMENTIA-LONDON	Dement.-Int. J. soc. Res. Pract.	OCT	2023	22	7
J	McGhan, G; McCaughey, D; Flemons, K				McGhan, Gwen; McCaughey, Deirdre; Flemons, Kristin			Examining the Needs of Family Caregivers of People Living with Dementia in the Community during the COVID-19 Pandemic	CANADIAN JOURNAL ON AGING-REVUE CANADIENNE DU VIEILLISSEMENT			English	Article; Early Access						Aging; family caregivers; dementia; resources; COVID-19	CARE; RESOURCES; CONSERVATION; CHALLENGES; HEALTH	The COVID-19 pandemic has had a disproportionate effect on older adults and their family caregivers (FCGs). For FCGs, the pandemic has impacted almost every dimension of their lives and caregiving routines, from their own risk of becoming ill to their access to resources that support caregiving. The purpose of this mixed-methods study was to examine the impact of COVID-19 on FCGs' ability to prov…	[McGhan, Gwen] Univ Calgary, Fac Nursing, Calgary, AB, Canada; [McCaughey, Deirdre; Flemons, Kristin] Univ Calgary, Fac Med, Calgary, AB, Canada	University of Calgary; University of Calgary	McGhan, G (corresponding author), Univ Calgary, Profess Fac, 2500 Univ Drive NW 3204, Calgary, AB T2N 1N4, Canada.	gwen.mcghan@ucalgary.ca							46	0	0	0	0	CAMBRIDGE UNIV PRESS	CAMBRIDGE	EDINBURGH BLDG, SHAFTESBURY RD, CB2 8RU CAMBRIDGE, ENGLAND	0714-9808	1710-1107		CAN J AGING	Can. J. Aging-Rev. Can. Vieil.	2023 JUN 5	2023
J	Fanning, JT; Barnstaple, R; Babcock, P; Black, A; Collier, N; Linville, MC; McGee, C; Morgan, AR; Rice, P; Thomas, JT; Thumuluri, D; Vogeley, A; Laurita-Spanglet, J; Hugenschmidt, CE; Soriano, CT				Fanning, Jason T.; Barnstaple, Rebecca; Babcock, Phyllis; Black, Amanda; Collier, Natasha; Linville, M. Constance; McGee, Christina; Morgan, Ashley R.; Rice, Paige; Thomas, Jantira T.; Thumuluri, Deepthi; Vogeley, Abby; Laurita-Spanglet, Jessie; Hugenschmidt, Christina E.; Soriano, Christina T.			Virtual delivery of improvisational movement and social engagement interventions in the IMOVE trial during the COVID-19 pandemic	CONTEMPORARY CLINICAL TRIALS COMMUNICATIONS			English	Article						(max 6); Dance; Aging; Telemedicine; Social interaction; Quality of life; Clinical protocols		Background: IMOVE evaluated the contributions of movement and social engagement to quality of life, brain network connectivity, and motor and social-emotional functioning in people with early-stage Alzheimer's disease participating with a caregiver. In response to COVID-19 restrictions, a pilot study was conducted to assess integrity of key elements of the intervention and feasibility of virtual …	[Fanning, Jason T.; Rice, Paige] Wake Forest Univ, Dept Hlth & Exercise Sci, Winston Salem, NC USA; [Barnstaple, Rebecca] York Univ, Dept Dance, 301 Accolade East Bldg,85 York Blvd, Toronto, ON, Canada; [Black, Amanda; McGee, Christina; Vogeley, Abby; Laurita-Spanglet, Jessie; Soriano, Christina T.] Wake Forest Univ, Dept Theatre & Dance, Winston Salem, NC USA; [Babcock, Phyllis; Collier, Natasha…	Wake Forest University; York University - Canada; Wake Forest University; Wake Forest University	Fanning, JT (corresponding author), Dept Hlth & Exercise Sci, Winston Salem, NC 27109 USA.	fanninjt@wfu.edu		Vogeley, Abigail/0000-0003-4812-5155; McGee, Christina/0009-0009-3449-118X	National Institutes of Health, National Center for Complimentary and Integrative Health (NCCIH) [R01AT009444]; National Institute on Aging through the Wake Forest Alzheimer's Disease Research Center [P30AG072947]; Wake Forest Claude D. Pepper Older AdultsIndependence center [P30AG021332]; National Center for Advancing Translational Sciences (NCATS) through the Clinical Research Unit of the Wake F…	National Institutes of Health, National Center for Complimentary and Integrative Health (NCCIH)(United States Department of Health & Human ServicesNational Institutes of Health (NIH) - USAOffice of the Administrator (NIH)); National Institute on Aging through the Wake Forest Alzheimer's Disease Research Center; Wake Forest Claude D. Pepper Older AdultsIndependence center; National Center for Adva…	We would like to gratefully acknowledge support from the National Institutes of Health, specifically the National Center for Complimentary and Integrative Health (NCCIH) R01AT009444; the National Institute on Aging through the Wake Forest Alzheimer's Disease Research Center (P30AG072947) and Wake Forest Claude D. Pepper Older Adults & nbsp;Independence center (P30AG021332); and the National Cente…		7	0	0	1	2	ELSEVIER INC	SAN DIEGO	525 B STREET, STE 1900, SAN DIEGO, CA 92101-4495 USA		2451-8654		CONT CLIN TRIAL COMM	Contemp. Clin. Trials Commun.	JUN	2023	33
J	Petersen, CM; DeLucia, PR; Oswald, FL; Kortum, P; Leal, SL; Pickens, S; Hekel, BE				Petersen, Christine. M. M.; DeLucia, Patricia. R. R.; Oswald, Frederick. L. L.; Kortum, Philip; Leal, Stephanie. L. L.; Pickens, Sabrina; Hekel, Barbara. E. E.			Toward user-centered assistive technologies for aging in place with cognitive impairment: a survey	DISABILITY AND REHABILITATION-ASSISTIVE TECHNOLOGY			English	Review; Early Access						Assistive technology; inclusive design; aging in place; dementia	DEMENTIA	PurposeTo reduce the burden of Alzheimer's disease, the use of assistive technologies for patients and their informal caregivers is considered essential. However, these technologies are made as one size fits all instead of being tailored to accommodate people with varying degrees of cognitive impairment and those with diverse races/ethnicities. Thus, the aim of this survey was to determine whethe…	[Petersen, Christine. M. M.; DeLucia, Patricia. R. R.; Oswald, Frederick. L. L.; Kortum, Philip; Leal, Stephanie. L. L.] Rice Univ, Dept Psychol Sci, Houston, TX USA; [Pickens, Sabrina] Texas Womans Univ, Inst Hlth Sci Houston Ctr, Coll Nursing, Denton, TX USA; [Hekel, Barbara. E. E.] Univ Texas Hlth Sci Ctr Houston, Cizik Sch Nursing, Houston, TX USA; [DeLucia, Patricia. R. R.] Rice Univ, Dept P…	Rice University; Texas Womans University; University of Texas System; University of Texas Health Science Center Houston; Rice University	DeLucia, PR (corresponding author), Rice Univ, Dept Psychol Sci, MS-25,6100 Main St, Houston, TX 77005 USA.	Pat.DeLucia@rice.edu							23	0	0	0	0	TAYLOR & FRANCIS INC	PHILADELPHIA	530 WALNUT STREET, STE 850, PHILADELPHIA, PA 19106 USA	1748-3107	1748-3115		DISABIL REHABIL-ASSI	Disabil. Rehabil.-Assist. Technol.	2023 JUN 1	2023
J	Caprioli, T; Giebel, C; Reilly, S; Tetlow, H; Limbert, S; Lloyd-Williams, M				Caprioli, Thais; Giebel, Clarissa; Reilly, Siobhan; Tetlow, Hilary; Limbert, Stan; Lloyd-Williams, Mari			Social support services for dementia during the COVID-19 pandemic: A longitudinal survey exploring service adaptations in the United Kingdom	HEALTH EXPECTATIONS			English	Article						COVID-19 pandemic; dementia; postdiagnostic support; social care; social support services	PEOPLE; TELEMEDICINE	ObjectivesTo understand how the delivery of dementia-related social support services across the UK adapted during the pandemic. MethodsWe devised a two-part online and telephone longitudinal survey. Providers participated between March and June 2021, and again 3 months later. Information relating to services delivered and delivery methods employed was collected before and during the pandemic at t…	[Caprioli, Thais; Giebel, Clarissa; Tetlow, Hilary; Limbert, Stan; Lloyd-Williams, Mari] NIHR ARC NWC, Liverpool, Lancashire, England; [Caprioli, Thais; Giebel, Clarissa; Lloyd-Williams, Mari] Univ Liverpool, Dept Primary Care & Mental Hlth, Liverpool, Lancashire, England; [Reilly, Siobhan] Univ Bradford, Bradford Dementia Grp, Bradford, England; [Giebel, Clarissa] Univ Liverpool, Dept Primary Ca…	University of Liverpool; University of Bradford; University of Liverpool	Giebel, C (corresponding author), Univ Liverpool, Dept Primary Care & Mental Hlth, Waterhouse Bldg Block B, 2nd Floor, Liverpool L69 3GL, Lancashire, England.	Clarissa.giebel@liverpool.ac.uk			National Institute for Health Research Applied Research Collaboration North West Coast; National Institute for Health Research Applied Research Collaboration North West Coast (ARC NWC)	National Institute for Health Research Applied Research Collaboration North West Coast; National Institute for Health Research Applied Research Collaboration North West Coast (ARC NWC)	National Institute for Health Research Applied Research Collaboration North West Coast. This report is independent research funded by the National Institute for Health Research Applied Research Collaboration North West Coast (ARC NWC). The views expressed in this publication are those of the author(s) and not necessarily those of the National Institute for Health Research or the Department ofHeal…		46	0	0	2	2	WILEY	HOBOKEN	111 RIVER ST, HOBOKEN 07030-5774, NJ USA	1369-6513	1369-7625		HEALTH EXPECT	Health Expect.	AUG	2023	26	4
J	Hoben, M; Dymchuk, E; Corbett, K; Devkota, R; Shrestha, S; Lam, J; Banerjee, S; Chamberlain, SA; Cummings, GG; Doupe, MB; Duan, YF; Keefe, J; O'Rourke, HM; Saeidzadeh, S; Song, YT; Estabrooks, CA				Hoben, Matthias; Dymchuk, Emily; Corbett, Kyle; Devkota, Rashmi; Shrestha, Shovana; Lam, Jenny; Banerjee, Sube; Chamberlain, Stephanie A.; Cummings, Greta G.; Doupe, Malcolm B.; Duan, Yinfei; Keefe, Janice; O'Rourke, Hannah M.; Saeidzadeh, Seyedehtanaz; Song, Yuting; Estabrooks, Carole A.			Factors Associated With the Quality of Life of Nursing Home Residents During the COVID-19 Pandemic: A Cross-Sectional Study	JOURNAL OF THE AMERICAN MEDICAL DIRECTORS ASSOCIATION			English	Article						Quality of life; COVID-19; nursing homes; burnout; geriatric health services; dementia	LONG-TERM-CARE; SOCIAL CONNECTION; DEMENTIA; PEOPLE	Objectives: Quality of life (QoL) of nursing home (NH) residents is critical, yet understudied, particularly during the COVID-19 pandemic. Our objective was to examine whether COVID-19 outbreaks, lack of access to geriatric professionals, and care aide burnout were associated with NH residents' QoL. Design: Cross-sectional study (July to December 2021). Setting and Participants: We purposefully s…	[Hoben, Matthias] York Univ, Fac Hlth, Sch Hlth Policy & Management, Toronto, ON, Canada; [Hoben, Matthias; Dymchuk, Emily; Corbett, Kyle; Devkota, Rashmi; Shrestha, Shovana; Lam, Jenny; Chamberlain, Stephanie A.; Cummings, Greta G.; Duan, Yinfei; O'Rourke, Hannah M.; Saeidzadeh, Seyedehtanaz; Song, Yuting; Estabrooks, Carole A.] Univ Alberta, Coll Hlth Sci, Fac Nursing, Edmonton, AB, Canada; [Ba…	York University - Canada; University of Alberta; University of Plymouth; University of Manitoba; Mount Saint Vincent University; Qingdao University; York University - Canada	Hoben, M (corresponding author), York Univ, Stong Coll, Fac Hlth, Sch Hlth Policy & Management, Room 301E,4700 Keele St, Toronto, ON M3J 1P3, Canada.	mhoben@yorku.ca	Estabrooks, Carole A./A-3423-2009; Song, Yuting/AHI-5234-2022; Chamberlain, Stephanie/AAE-9247-2020; Cummings, Greta G/B-4121-2009; Banerjee, Sube/E-3757-2010	Estabrooks, Carole A./0000-0002-4753-6510; Song, Yuting/0000-0001-6597-0567; Chamberlain, Stephanie/0000-0001-9602-3060; Cummings, Greta G/0000-0002-0668-6176; Hoben, Matthias/0000-0003-3465-315X; Banerjee, Sube/0000-0002-8083-7649; O'Rourke, Hannah/0000-0002-0041-3708	Alzheimer Society of Canada	Alzheimer Society of Canada	We thank all participating facilities, managers, and care staff members who supported this research despite the pressures of the COVID-19 pandemic. We also thank the Alzheimer Society of Canadafor awarding M.H. a New Investigator Grant, funding this research. We thank our community and knowledge user advisory panel members for their ongoing engagement, advice, and support. The sponsors had no rol…		50	0	0	2	2	ELSEVIER SCIENCE INC	NEW YORK	STE 800, 230 PARK AVE, NEW YORK, NY 10169 USA	1525-8610	1538-9375		J AM MED DIR ASSOC	J. Am. Med. Dir. Assoc.	JUN	2023	24	6
J	Nakanishi, M; Ogawa, A; Sakai, M; Yoshii, H; Yamasaki, S; Nishida, A				Nakanishi, Miharu; Ogawa, Asao; Sakai, Mai; Yoshii, Hatsumi; Yamasaki, Syudo; Nishida, Atsushi			Quality of End-of-Life Care for Older Adults with Dementia during the COVID-19 Pandemic	JOURNAL OF THE AMERICAN MEDICAL DIRECTORS ASSOCIATION			English	Article						COVID-19; dementia; end-of-life care; palliative care	PALLIATIVE CARE; LAST MONTH; PEOPLE; RECOMMENDATIONS; DEATH	Objectives: End-of-life (EOL) care during the coronavirus disease 2019 (COVID-19) pandemic has been a concern under the overwhelming pressure of health care service systems. People with dementia often receive suboptimal EOL care; thus, they may be at particular risk of poor care quality during the COVID-19 pandemic. This study investigated the interaction between dementia and pandemic on the prox…	[Nakanishi, Miharu; Sakai, Mai; Yoshii, Hatsumi] Tohoku Univ, Grad Sch Med, Dept Psychiat Nursing, Miyagi, Japan; [Nakanishi, Miharu; Yamasaki, Syudo; Nishida, Atsushi] Tokyo Metropolitan Inst Med Sci, Res Ctr Social Sci & Med, Tokyo, Japan; [Ogawa, Asao] Exploratory Oncol Res & Clin Trial Ctr, Natl Canc Ctr, Div Psychooncol, Chiba, Japan; [Nakanishi, Miharu] Tohoku Univ, Grad Sch Med, Dept Psych…	Tohoku University; Tokyo Metropolitan Institute of Medical Science; National Cancer Center - Japan; Tohoku University	Nakanishi, M (corresponding author), Tohoku Univ, Grad Sch Med, Dept Psychiat Nursing, 2-1 Aoba ku, Miyagi 9808575, Japan.	mnakanishi-tky@umin.ac.jp	Nakanishi, Miharu/AAC-7637-2020	Nakanishi, Miharu/0000-0001-6200-9279; Yamasaki, Syudo/0000-0002-9016-6404	Japan Agency for Medical Research and Development [22579506]; Japan Society for the Promotion of Science, JSPS KAKENHI [JP21H03281]	Japan Agency for Medical Research and Development(Japan Agency for Medical Research and Development (AMED)); Japan Society for the Promotion of Science, JSPS KAKENHI(Ministry of Education, Culture, Sports, Science and Technology, Japan (MEXT)Japan Society for the Promotion of ScienceGrants-in-Aid for Scientific Research (KAKENHI))	This work was supported by the Japan Agency for Medical Research and Development (Grant Number: 22579506) and the Japan Society for the Promotion of Science, JSPS KAKENHI (grant number JP21H03281) . The sponsors had no role in the design, methods, subject recruitment, data collection, analysis, or preparation of this study.		30	0	0	0	1	ELSEVIER SCIENCE INC	NEW YORK	STE 800, 230 PARK AVE, NEW YORK, NY 10169 USA	1525-8610	1538-9375		J AM MED DIR ASSOC	J. Am. Med. Dir. Assoc.	JUN	2023	24	6
J	Bradley, L; Shanker, S; Murphy, J; Fenge, LA; Heward, M				Bradley, Lyndsey; Shanker, Shanti; Murphy, Jane; Fenge, Lee-Ann; Heward, Michelle			Effectiveness of digital technologies to engage and support the wellbeing of people with dementia and family carers at home and in care homes: A scoping review	DEMENTIA-INTERNATIONAL JOURNAL OF SOCIAL RESEARCH AND PRACTICE			English	Review						wellbeing; engagement; coproduction; digital technologies; home; care home; person centred; outcome measure; social relationships; connection	SOCIAL ROBOT; OLDER-ADULTS; CAREGIVERS; INNOVATION; PARO; TOOL	Use of digital technologies to support meaningful engagement of people with dementia and carers increased during the COVID-19 pandemic. The purpose of this scoping review was to determine the effectiveness of digital technologies in supporting the engagement and wellbeing of people with dementia and family carers at home and in care homes. Studies published in peer reviewed literature were identi…	[Bradley, Lyndsey; Shanker, Shanti; Murphy, Jane; Heward, Michelle] Bournemouth Univ, Fac Hlth & Social Sci, Ageing & Dementia Res Ctr, Bournemouth, England; [Fenge, Lee-Ann] Bournemouth Univ, Fac Hlth & Social Sci, Ctr Seldom Heard Voices, Bournemouth, England; [Heward, Michelle] Bournemouth Univ, Fac Hlth & Social Sci, Ageing & Dementia Res Ctr, Bournemouth Gateway Bldg,St Pauls Lane, Bournemou…	Bournemouth University; Bournemouth University; Bournemouth University	Heward, M (corresponding author), Bournemouth Univ, Fac Hlth & Social Sci, Ageing & Dementia Res Ctr, Bournemouth Gateway Bldg,St Pauls Lane, Bournemouth BH8 8GP, England.	mheward@bournemouth.ac.uk		Heward, Michelle/0000-0002-4492-3726					47	0	0	3	3	SAGE PUBLICATIONS LTD	LONDON	1 OLIVERS YARD, 55 CITY ROAD, LONDON EC1Y 1SP, ENGLAND	1471-3012	1741-2684		DEMENTIA-LONDON	Dement.-Int. J. soc. Res. Pract.	AUG	2023	22	6
J	Yan, KV; Sadler, T; Brauner, D; Pollack, HA; Konetzka, RT				Yan, Kevin; Sadler, Tonie; Brauner, Daniel; Pollack, Harold A.; Konetzka, R. Tamara			Caregiving for Older Adults With Dementia During the Time of COVID-19: A Multi-State Exploratory Qualitative Study	JOURNAL OF APPLIED GERONTOLOGY			English	Article						Alzheimer's disease; caregiving; COVID-19; home- and community-based care and services; nursing homes; long-term services and supports	MEDICAL-CARE; ACCESS	This qualitative semi-structured interview study explores how 64 family caregivers for older adults with Alzheimer's Disease and related dementias across eight states experienced and executed caregiving decisions before and during the COVID-19 pandemic. First, caregivers experienced challenges communicating with loved ones and healthcare workers in all care settings. Second, caregivers displayed …	[Yan, Kevin] Univ Penn, Perelman Sch Med, Philadelphia, PA USA; [Sadler, Tonie] Northwestern Univ, Inst Publ Hlth & Med, Feinberg Sch Med, Shirley Ryan AbilityLab, Chicago, IL USA; [Brauner, Daniel] Western Michigan Univ, Homer Stryker MD Sch Med, Dept Med, Div Geriatr, Kalamazoo, MI USA; [Brauner, Daniel] Western Michigan Univ, Homer Stryker MD Sch Med, Dept Family & Community Med, Div Geriatr, …	University of Pennsylvania; Pennsylvania Medicine; Northwestern University; Feinberg School of Medicine; Shirley Ryan AbilityLab; Western Michigan University; Western Michigan University; Western Michigan University; Western Michigan University; University of Chicago; University of Chicago; University of Pennsylvania; Pennsylvania Medicine	Yan, KV (corresponding author), Univ Penn, Perelman Sch Med, 3400 Civ Ctr Blvd, Philadelphia, PA 19104 USA.	kevin.yan@pennmedicine.upenn.edu	Mondaca Gómez, Katherine/JED-5127-2023; Yan, Kevin/IZQ-2241-2023	Yan, Kevin/0000-0003-3283-4811	National Institute on Aging [RF1AG054071]	National Institute on Aging(United States Department of Health & Human ServicesNational Institutes of Health (NIH) - USANIH National Institute on Aging (NIA))	Acknowledgments The authors acknowledge funding from the National Institute on Aging, RF1AG054071 (PI: Konetzka).		26	0	0	0	0	SAGE PUBLICATIONS INC	THOUSAND OAKS	2455 TELLER RD, THOUSAND OAKS, CA 91320 USA	0733-4648	1552-4523		J APPL GERONTOL	J. Appl. Gerontol.	OCT	2023	42	10
J	Mahapatra, P; Sahoo, KC; Desaraju, S; Nath, B; Pati, S				Mahapatra, Pranab; Sahoo, Krushna Chandra; Desaraju, Shyama; Nath, Binapani; Pati, Sanghamitra			Managing dementia care during COVID-19 pandemic: caregivers' experiences in Odisha, India	PRIMARY HEALTH CARE RESEARCH AND DEVELOPMENT			English	Article						caregiver perspective; dementia; India; LMIC; multimorbidity care; Pandemic; qualitative; SARS Cov 2	SEEKING PATHWAY; MIXED METHOD; HEALTH; TELEMEDICINE; CHALLENGES; OUTCOMES; ILLNESS; PEOPLE; RISK	Aim:The present study explored the family caregivers' perspectives and elicited their experience while managing dementia care during the COVID-19 pandemic in Odisha, India. Background:The onset of the COVID-19 pandemic has diverted the attention of health systems away from chronic disease management and health services delivery. Psychiatric care particularly for dementia and the elderly is found …	[Mahapatra, Pranab] Kalinga Inst Med Sci, Dept Psychiat, Bhubaneswar 751024, Orissa, India; [Sahoo, Krushna Chandra; Desaraju, Shyama; Nath, Binapani; Pati, Sanghamitra] Indian Council Med Res, Reg Med Res Ctr, Bhubaneswar 751023, Orissa, India	Kalinga Institute of Industrial Technology (KIIT); Indian Council of Medical Research (ICMR); ICMR - Regional Medical Research Centre (RMRC), Bhubaneswar	Pati, S (corresponding author), Indian Council Med Res, Reg Med Res Ctr, Bhubaneswar 751023, Orissa, India.	drsanghamitra12@gmail.com		Mahapatra, Pranab/0000-0002-3736-4268; Pati, Sanghamitra/0000-0002-7717-5592					59	0	0	1	1	CAMBRIDGE UNIV PRESS	CAMBRIDGE	EDINBURGH BLDG, SHAFTESBURY RD, CB2 8RU CAMBRIDGE, ENGLAND	1463-4236	1477-1128		PRIM HEALTH CARE RES	Prim. Health Care Res. Dev.	MAY 25	2023	24
J	Stapley, S; Pentecost, C; Collins, R; Quinn, C; Dawson, E; Thom, JM; Clare, L				Stapley, Sally; Pentecost, Claire; Collins, Rachel; Quinn, Catherine; Dawson, Eleanor; Thom, Jeanette M.; Clare, Linda			'Caring beyond capacity' during the COVID-19 pandemic: resilience and family carers of people with dementia from the IDEAL cohort	INTERNATIONAL JOURNAL OF CARE AND CARING			English	Article; Early Access						Alzheimer's; caregiving; COVID-19; qualitative	INFORMAL CAREGIVERS; OLDER-PEOPLE; NEEDS; IMPACT	Family carers of people with dementia have reported increased caring demands during the COVID-19 pandemic. The aim of this qualitative study is to explore seven family carers' accounts of dementia caregiving one year into the COVID-19 pandemic in England in relation to carer resilience. Themes describe the complex challenges of caring during the pandemic, with interviewees burned out and 'caring …	[Stapley, Sally; Pentecost, Claire; Collins, Rachel; Dawson, Eleanor; Clare, Linda] Univ Exeter, Exeter, England; [Quinn, Catherine] Univ Bradford, Bradford, England; [Thom, Jeanette M.] Univ New South Wales UNSW, Sydney, Australia; [Clare, Linda] NIHR Appl Res Collaborat South West Peninsula, Plymouth, England	University of Exeter; University of Bradford; University of New South Wales Sydney	Stapley, S (corresponding author), Univ Exeter, Exeter, England.	S.Stapley2@exeter.ac.uk; c.pentecost@exeter.ac.uk; r.a.collins@exeter.ac.uk; c.quinn1@bradford.ac.uk; e.dawson@exeter.ac.uk; jeanette.thom@sydney.edu.au; L.Clare@exeter.ac.uk			Economic and Social Research Council (ESRC) [COVID19]; UK Research and Innovation (UKRI) [ES/V004964/1]; ESRC; National Institute for Health and Care Research (NIHR) [ES/L001853/2]; Alzheimer's Society; NIHR Applied Research Collaboration South-West Peninsula; Department of Health and Social Care; NIHR	Economic and Social Research Council (ESRC)(UK Research & Innovation (UKRI)Economic & Social Research Council (ESRC)); UK Research and Innovation (UKRI)(UK Research & Innovation (UKRI)); ESRC(UK Research & Innovation (UKRI)Economic & Social Research Council (ESRC)); National Institute for Health and Care Research (NIHR)(National Institutes of Health Research (NIHR)); Alzheimer's Society; NIHR App…	Identifying and mitigating the individual and dyadic impact of COVID19 and life under physical distancing on people with dementia and carers (INCLUDE) ' was funded by the Economic and Social Research Council (ESRC) through Grant ES/V004964/1 (investigators: L. Clare, C.Victor, F. Matthews, C. Quinn, A. Hillman, A. Burns, L. Allan, R. Litherland, A. Martyr, R. Collins, and C. Pentecost) . The ESRC…		71	1	1	2	2	POLICY PRESS	BRISTOL	UNIV BRISTOL, 1-9 OLD PARK HILL, BRISTOL BS2 8BB, ENGLAND	2397-8821	2397-883X		INT J CARE CARING	Int. J. Care Caring	2023 MAY 22	2023
J	Mitchell, LL; Horn, B; Stabler, H; Birkeland, RW; Peterson, CM; Albers, EA; Gaugler, JE				Mitchell, Lauren L.; Horn, Brenna; Stabler, Henry; Birkeland, Robyn W.; Peterson, Colleen M.; Albers, Elle A.; Gaugler, Joseph E.			Caring for a Relative With Dementia in Long-Term Care During the COVID-19 Pandemic: A Prospective Longitudinal Study	INNOVATION IN AGING			English	Article						COVID-19; Dementia caregiving; Residential long; term care	POSTTRAUMATIC GROWTH; STRESS PROCESS; CAREGIVERS; HOME; HEALTH; INVOLVEMENT; EXPERIENCES; PLACEMENT	Background and Objectives: The coronavirus disease 2019 (COVID-19) pandemic introduced unprecedented threats and disruptions for caregivers of people with dementia living in residential long-term care (LTC) facilities. Qualitative and cross-sectional studies have reported substantial negative effects of the pandemic on dementia caregivers' well-being, but little to no prospective research has exa…	[Mitchell, Lauren L.] Emmanuel Coll, Dept Psychol & Neurosci, Boston, MA USA; [Horn, Brenna; Stabler, Henry; Birkeland, Robyn W.; Albers, Elle A.; Gaugler, Joseph E.] Univ Minnesota, Sch Publ Hlth, Minneapolis, MN USA; [Peterson, Colleen M.] Univ Michigan, Transportat Res Inst, Ann Arbor, MI USA; [Mitchell, Lauren L.] Emmanuel Coll, Dept Psychol & Neurosci, 400 Fenway, Boston, MA 02115 USA	University of Minnesota System; University of Minnesota Twin Cities; University of Michigan System; University of Michigan	Mitchell, LL (corresponding author), Emmanuel Coll, Dept Psychol & Neurosci, 400 Fenway, Boston, MA 02115 USA.	mitchelll@emmanuel.edu		Gaugler, Joseph/0000-0003-4797-485X					55	0	0	1	1	OXFORD UNIV PRESS	OXFORD	GREAT CLARENDON ST, OXFORD OX2 6DP, ENGLAND		2399-5300		INNOV AGING	Innov. Aging	MAY 15	2023	7	4
J	Liang, JM; Aranda, MP				Liang, Jiaming; Aranda, Maria P.			The Use of Telehealth Among People Living With Dementia-Caregiver Dyads During the COVID-19 Pandemic: Scoping Review	JOURNAL OF MEDICAL INTERNET RESEARCH			English	Article						scoping review; COVID-19; telehealth; people living with dementia; family caregiver; mobile phone	VIDEO TELEHEALTH; LOCKDOWN; BURDEN; IMPACT; CARE	Background: Telehealth has gained substantial attention during the COVID-19 pandemic, and reimbursement policies in health care settings have increased access to remote modes of care delivery. Telehealth has the potential to mitigate care concerns for people living with dementia and their family caregivers. There is a paucity of knowledge on the performance of telehealth services and user experie…	[Liang, Jiaming; Aranda, Maria P.] Univ Southern Calif, Edward R Roybal Inst Aging, Suzanne Dworak Peck Sch Social Work, 669 W 34th St, Los Angeles, CA 90089 USA	University of Southern California	Liang, JM (corresponding author), Univ Southern Calif, Edward R Roybal Inst Aging, Suzanne Dworak Peck Sch Social Work, 669 W 34th St, Los Angeles, CA 90089 USA.	jliang@usc.edu		Aranda, Maria/0000-0001-5229-4993; Liang, Jiaming/0000-0001-7273-495X	NIA Imbedded Pragmatic Alzheimer's Disease and A -Related Dementias Clinical Trials (IMPACT) Collaboratory [U54AG063546]; National Institute on Aging (NIA) of the National Institutes of Health; NIA Imbedded Pragmatic Alzheimer's Disease and AD -Related Dementias Clinical Trials (IMPACT) Collaboratory [P30AG066530, P30AG043073]	NIA Imbedded Pragmatic Alzheimer's Disease and A -Related Dementias Clinical Trials (IMPACT) Collaboratory; National Institute on Aging (NIA) of the National Institutes of Health; NIA Imbedded Pragmatic Alzheimer's Disease and AD -Related Dementias Clinical Trials (IMPACT) Collaboratory	This work was funded by the National Institute on Aging (NIA) of the National Institutes of Health under award number U54AG063546, which funds the NIA Imbedded Pragmatic Alzheimer's Disease and AD -Related Dementias Clinical Trials (IMPACT) Collaboratory. Other sources of support included P30AG066530 and P30AG043073. The content is the sole responsibility of the authors and does not necessarily r…		55	0	0	3	3	JMIR PUBLICATIONS, INC	TORONTO	130 QUEENS QUAY East, Unit 1100, TORONTO, ON M5A 0P6, CANADA	1438-8871			J MED INTERNET RES	J. Med. Internet Res.	MAY 11	2023	25
J	Colclough, C; Miles, E; Rusted, J; Perach, R; Hicks, B; Dixon, J; Dangoor, M; Gridley, K; Birks, Y; Donaghy, P; Mcardle, R; Moseley, E; Sondh, HK; Banerjee, S				Colclough, Carmen; Miles, Eleanor; Rusted, Jennifer; Perach, Rotem; Hicks, Ben; Dixon, Josie; Dangoor, Margaret; Gridley, Kate; Birks, Yvonne; Donaghy, Paul; Mcardle, Riona; Moseley, Elen; Sondh, Harsharon K.; Banerjee, Sube			Emotion-focused dyadic coping styles used by family carers of people with dementia during the COVID-19 pandemic	DEMENTIA-INTERNATIONAL JOURNAL OF SOCIAL RESEARCH AND PRACTICE			English	Article						dementia; carer; dyadic coping; qualitative; COVID-19	QUALITY-OF-LIFE; STRATEGIES; COUPLES	Emotional wellbeing of family carers and people with dementia is associated with not only how each individual copes with stress and conflict, but also by how they cope together. Finding ways to positively cope together was particularly important during COVID-19 lockdown restrictions, when other avenues of emotional support were less available. We explored how carers experienced and used emotion-f…	[Colclough, Carmen; Miles, Eleanor; Rusted, Jennifer] Univ Sussex, Sch Psychol, Brighton, East Sussex, England; [Perach, Rotem] Univ Westminster, Sch Social Sci, London, England; [Hicks, Ben] Brighton & Sussex Med Sch, Brighton, England; [Hicks, Ben] Univ Sussex, Sussex, England; [Dixon, Josie; Dangoor, Margaret] Care Policy & Evaluat Ctr, London Sch Econ & Polit Sci, London, England; [Gridley, K…	University of Sussex; University of Westminster; University of Greenwich; University of Sussex; University of Brighton; University of Sussex; University of London; London School Economics & Political Science; University of York - UK; Newcastle University - UK; South London & Maudsley NHS Trust; University of Plymouth; University of Sussex	Colclough, C (corresponding author), Univ Sussex, Sch Psychol, Pevensey Bldg, Sussex BN1 9QH, England.	c.colclough@sussex.ac.uk	Hicks, Ben/AAB-6138-2020; Banerjee, Sube/E-3757-2010	Hicks, Ben/0000-0002-6445-2415; Gridley, Kate/0000-0003-1488-4516; Birks, Yvonne/0000-0002-4235-5307; Donaghy, Paul/0000-0001-7195-4846; Perach, Rotem/0000-0002-8647-4367; Sondh, Harsharon Kaur/0000-0002-3851-2445; Banerjee, Sube/0000-0002-8083-7649; Rusted, Jennifer/0000-0002-1341-6334; Colclough, Carmen/0000-0003-2964-7740					35	0	0	7	7	SAGE PUBLICATIONS LTD	LONDON	1 OLIVERS YARD, 55 CITY ROAD, LONDON EC1Y 1SP, ENGLAND	1471-3012	1741-2684		DEMENTIA-LONDON	Dement.-Int. J. soc. Res. Pract.	AUG	2023	22	6
J	Bamford, C; Wilcock, J; Brunskill, G; Wheatley, A; Dening, KH; Manthorpe, J; Allan, L; Banerjee, S; Booi, L; Griffiths, S; Rait, G; Walters, K; Robinson, L				Bamford, Claire; Wilcock, Jane; Brunskill, Greta; Wheatley, Alison; Dening, Karen Harrison; Manthorpe, Jill; Allan, Louise; Banerjee, Sube; Booi, Laura; Griffiths, Sarah; Rait, Greta; Walters, Kate; Robinson, Louise		PriDem Study Team	Improving primary care based post-diagnostic support for people living with dementia and carers: Developing a complex intervention using the Theory of Change	PLOS ONE			English	Article							TAXONOMY; ACCESS; IMPACT	BackgroundThe need to improve support following a diagnosis of dementia is widely recognised, but it is unclear how this can best be achieved within UK health and social care systems. A task-shared and task-shifted approach has been recommended, but there is limited guidance on how to achieve this in practice. As part of a programme of research, we developed an intervention to enhance the role of…	[Bamford, Claire; Wheatley, Alison; Robinson, Louise] Newcastle Univ, Populat Hlth Sci Inst, Fac Med Sci, Campus Ageing & Vital, Newcastle Upon Tyne, England; [Wilcock, Jane; Griffiths, Sarah; Rait, Greta; Walters, Kate] UCL, Res Dept Primary Care & Populat Hlth, London, England; [Brunskill, Greta] Voluntary Org Network North East, Newcastle Upon Tyne, England; [Dening, Karen Harrison] Dementia U…	Newcastle University - UK; University of London; University College London; University of London; King's College London; University of Exeter; University of Plymouth; Leeds Beckett University	Bamford, C (corresponding author), Newcastle Univ, Populat Hlth Sci Inst, Fac Med Sci, Campus Ageing & Vital, Newcastle Upon Tyne, England.	claire.bamford@newcastle.ac.uk	Griffiths, Sarah/JFK-6771-2023; Allan, Louise M/A-2918-2009; Banerjee, Sube/E-3757-2010	Allan, Louise M/0000-0002-8912-4901; Booi, Laura/0000-0002-4555-0335; Banerjee, Sube/0000-0002-8083-7649	Alzheimer's Society Centre of Excellence [331, NF-SI-0616-10054]; NHS North of England Commissioning Support; National Institute for Health and Care Research Applied Research Collaboration South West Peninsula (LA)	Alzheimer's Society Centre of Excellence; NHS North of England Commissioning Support; National Institute for Health and Care Research Applied Research Collaboration South West Peninsula (LA)	Alzheimer's Society Centre of Excellence grant number 331 (LA, CB, SB, GB, KHD, JM, GR, LR, KW, AW, JW). https://www.alzheimers.org.uk/research/our-research/research-projects/centres-of-excellence NIHR Senior Investigator Award grant number NF-SI-0616-10054 (LR). https://www.nihr.ac.uk/explore-nihr/academy-programmes/senior-investigators.htm Research Capability Funding provided by the NHS North o…		75	0	0	2	2	PUBLIC LIBRARY SCIENCE	SAN FRANCISCO	1160 BATTERY STREET, STE 100, SAN FRANCISCO, CA 94111 USA	1932-6203			PLOS ONE	PLoS One	MAY 3	2023	18	5
J	Iyer, SS; Ngo, V; Humber, MB; Chen, PJ; Pallaki, M; Dolinar, T; Brodrick, MFB; Gould, CE; Trivedi, RB				Iyer, Sowmya S.; Ngo, Victoria; Humber, Marika Blair; Chen, Peijun; Pallaki, Muralidhar; Dolinar, Teresa; Brodrick, Marisa-Francesca B.; Gould, Christine E.; Trivedi, Ranak B.			Caregiver Experience of Tele-dementia Care for Older Veterans	JOURNAL OF GENERAL INTERNAL MEDICINE			English	Article; Early Access						Dementia; Telemedicine; Informal caregiving		BackgroundFor the 5 million persons living with dementia (PLWD) in the USA, telemedicine may improve access to specialty care from their homes.ObjectiveTo elicit informal caregiver perceptions of tele-dementia care provided during COVID-19.DesignQualitative, observational study using grounded theory.ParticipantsInformal caregivers aged 18 + who cared for an older adult who received tele-dementia …	[Iyer, Sowmya S.; Humber, Marika Blair; Brodrick, Marisa-Francesca B.; Gould, Christine E.] VA Palo Alto Hlth Care Syst, Geriatr Res Educ & Clin Ctr, Palo Alto, CA 94550 USA; [Iyer, Sowmya S.] Stanford Univ, Sch Med, Div Primary Care & Populat Hlth, Geriatr Sect, Palo Alto, CA USA; [Ngo, Victoria; Trivedi, Ranak B.] VA Palo Alto Hlth Care Syst, Ctr Innovat Implementat, Menlo Pk, CA USA; [Ngo, Vic…	Geriatric Research Education & Clinical Center; US Department of Veterans Affairs; Veterans Health Administration (VHA); VA Palo Alto Health Care System; Stanford University; US Department of Veterans Affairs; Veterans Health Administration (VHA); VA Palo Alto Health Care System; US Department of Veterans Affairs; Veterans Health Administration (VHA); VA Palo Alto Health Care System; Stanford Uni…	Iyer, SS (corresponding author), VA Palo Alto Hlth Care Syst, Geriatr Res Educ & Clin Ctr, Palo Alto, CA 94550 USA.	Sowmya.Iyer@va.gov	Ngo, Victoria/HTM-3954-2023						32	0	0	1	1	SPRINGER	NEW YORK	ONE NEW YORK PLAZA, SUITE 4600, NEW YORK, NY, UNITED STATES	0884-8734	1525-1497		J GEN INTERN MED	J. Gen. Intern. Med.	2023 MAY 2	2023
J	de Melo, RC; Schutz, V; Wachholz, PA; Villalonga-Olives, E; Myer, D; Corazzini, K; Lepore, M				de Melo, Ruth Caldeira; Schutz, Vivian; Wachholz, Patrick Alexander; Villalonga-Olives, Ester; Myer, Deanna; Corazzini, Kirsten; Lepore, Michael			Long-Term Care Staff Perspectives on the Care of Persons Living With Dementia During the COVID-19 Pandemic in Sao Paulo State, Brazil	JOURNAL OF GERONTOLOGICAL NURSING			English	Article							CENTERED CARE; SOCIAL-ISOLATION; HEALTH; SATURATION; PEOPLE; HOMES	During the coronavirus disease 2019 (COVID-19) pandemic, the Brazilian long-term care (LTC) sector faced many challenges, which accentuated other common is-sues experienced by persons living with dementia (PLWD). The current pilot study evaluated staff perspectives regarding the care of institutionalized PLWD during the COVID-19 pandemic. Using an online survey, we collected the perspectives of 2…	[de Melo, Ruth Caldeira] Univ Sao Paulo, Sch Arts Sci & Humanities, Sao Paulo, Brazil; [Wachholz, Patrick Alexander] Sao Paulo State Univ, Botucatu Med Sch, Botucatu, SP, Brazil; [Schutz, Vivian] Univ Cent Florida, Coll Nursing, Orlando, FL USA; [Villalonga-Olives, Ester] Univ Maryland, Dept Practice Sci & Hlth Outcomes Res, Baltimore, MD USA; [Myer, Deanna; Lepore, Michael] Univ Maryland, Sch Nu…	Universidade de Sao Paulo; Universidade Estadual Paulista; State University System of Florida; University of Central Florida; University System of Maryland; University of Maryland Baltimore; University System of Maryland; University of Maryland Baltimore; University System Of New Hampshire; University of New Hampshire	Lepore, M (corresponding author), Univ Maryland, Sch Nursing, 655 West Lombard St, Baltimore, MD 21201 USA.	mlepore@umaryland.edu			President's Global Impact Fund, University of Maryland, Baltimore, Maryland	President's Global Impact Fund, University of Maryland, Baltimore, Maryland	The authors are grateful for the financial support of the President's Global Impact Fund, University of Maryland, Baltimore, Maryland.		44	0	0	0	0	SLACK INC	THOROFARE	6900 GROVE RD, THOROFARE, NJ 08086 USA	0098-9134	1938-243X		J GERONTOL NURS	J. Gerontol. Nurs.	MAY	2023	49	5
J	Madden, G; Dening, KH; de Vries, K				Madden, Gayle; Dening, Karen Harrison; de Vries, Kay			A time for adaptation and reflection: the experience of Admiral Nurses during COVID-19	INTERNATIONAL JOURNAL OF CARE AND CARING			English	Article; Early Access						specialist nursing; pandemic; dementia care; adaptation	VIDEO CONSULTATION; HEALTH-CARE; STRESS	COVID-19 has meant that, globally, people, organisations and governments have had to make huge changes in life and work. The aim of this study is to explore the impact of working during the first wave of COVID-19 on Admiral Nurse practice (specialists in dementia care who support families affected by dementia). Semi-structured interviews were used to gather data from 19 Admiral Nurses. Themes dra…	[Madden, Gayle; Dening, Karen Harrison] Dementia UK, London, England; [de Vries, Kay] De Montfort Univ, Leicester, England	De Montfort University	Madden, G (corresponding author), Dementia UK, London, England.	gayle.madden@dementiauk.org; karen.harrison-dening@dementiauk.org; kay.devries@dmu.ac.uk							38	0	0	0	0	POLICY PRESS	BRISTOL	UNIV BRISTOL, 1-9 OLD PARK HILL, BRISTOL BS2 8BB, ENGLAND	2397-8821	2397-883X		INT J CARE CARING	Int. J. Care Caring	2023 APR 19	2023
J	Minaya-Freire, A; Subirana-Casacuberta, M; Pou-Pujol, G; Ramon-Aribau, A				Minaya-Freire, Alicia; Subirana-Casacuberta, Mireia; Pou-Pujol, Gemma; Ramon-Aribau, Anna			Nursing Practice Variations in Pain Management in Older Adults With Dementia Admitted to an Acute Geriatrics Unit During the COVID-19 Pandemic	RESEARCH IN GERONTOLOGICAL NURSING			English	Article							CARE LEFT UNDONE; HOSPITALS	The current retrospective descriptive study evaluated nursing practice variations on pain management in older adults with dementia admitted to an acute geriatrics unit (AGU) before (2018) and during (2021) the coronavirus disease 2019 (COVID-19) pandemic. Data were gathered from electronic health records. Pain intensity was evaluated a median of 1.9 times per day of stay in the pre-COVID-19 sampl…	[Minaya-Freire, Alicia; Pou-Pujol, Gemma] Univ Hosp Vic, Vic Hosp Consortium, C Francesc Pla El Vigata 1, Vic 08500, Barcelona, Spain; [Minaya-Freire, Alicia; Ramon-Aribau, Anna] Univ Vic, Cent Univ Catalonia, Fac Hlth Sci & Welf, Ctr Hlth & Social Care Res,Res Grp Methodol Method, Barcelona, Spain; [Subirana-Casacuberta, Mireia] Univ Autonoma Barcelona, Parc Tauli Hosp Univ, Inst Invest & Innova…	Universitat de Vic - Universitat Central de Catalunya (UVic-UCC); Autonomous University of Barcelona; Parc Tauli Hospital Universitari	Minaya-Freire, A (corresponding author), Univ Hosp Vic, Vic Hosp Consortium, C Francesc Pla El Vigata 1, Vic 08500, Barcelona, Spain.	aminaya@chv.cat		Minaya-Freire, Alicia/0000-0002-4103-363X					40	0	0	1	2	SLACK INC	THOROFARE	6900 GROVE RD, THOROFARE, NJ 08086 USA	1940-4921	1938-2464		RES GERONTOL NURS	Res. Gerontol. Nurs.	JUL-AUG	2023	16	4
J	Akhter, R; Sun, WN; Quevedo, AJU; Lemonde, M; Liscano, R; Horsburgh, S				Akhter, Rabia; Sun, Winnie; Quevedo, Alvaro Joffre Uribe; Lemonde, Manon; Liscano, Ramiro; Horsburgh, Sheri			Healthcare professionals' perception of using a web-based reminiscence therapy to support person with dementia during the COVID-19 pandemic	AGING CLINICAL AND EXPERIMENTAL RESEARCH			English	Article						Dementia; Reminiscence therapy; Digital; Web-based; COVID-19	TECHNOLOGY	BackgroundReminiscence therapy (RT) is the most common non-pharmacological treatment for dementia care. The therapy stimulates the senses to evoke memories having the potential to reduce Behavioral and Psychological Symptoms of Dementia (BPSD). Digital RT, such as web-based reminiscence therapy (WBRT), has the potential to support dementia care and reduce the caregiving burden.AimsThis study aime…	[Akhter, Rabia; Sun, Winnie; Lemonde, Manon] Ontario Tech Univ, Fac Hlth Sci, Oshawa, ON, Canada; [Quevedo, Alvaro Joffre Uribe] Ontario Tech Univ, Fac Business & Informat Technol, Oshawa, ON, Canada; [Liscano, Ramiro] Ontario Tech Univ, Fac Engn & Appl Sci, Oshawa, ON, Canada; [Horsburgh, Sheri] Ontario Shores Ctr Mental Hlth Sci, Geriatr Psychiat Unit, Whitby, ON, Canada		Akhter, R (corresponding author), Ontario Tech Univ, Fac Hlth Sci, Oshawa, ON, Canada.	rabiaakhter.dr@gmail.com							24	1	1	1	1	SPRINGER	NEW YORK	ONE NEW YORK PLAZA, SUITE 4600, NEW YORK, NY, UNITED STATES	1594-0667	1720-8319		AGING CLIN EXP RES	Aging Clin. Exp. Res.	MAY	2023	35	5
J	Quiñones, MM; Silva, C; Ross, C; Sörensen, S; Serrano, R; Van Orden, K; Heffner, K				Quinones, Maria M.; Silva, Caroline; Ross, Carmona; Sorensen, Silvia; Serrano, Raquel; Van Orden, Kimberly; Heffner, Kathi			Recruiting Socially Disconnected Latinos Caring for a Person with Alzheimer's Disease and Related Dementias During the COVID-19 Pandemic: Lessons Learned	CLINICAL GERONTOLOGIST			English	Article; Early Access						Alzheimer's disease and related dementia; caregivers; health disparities; Latinos; recruitment; social disconnection	HEALTH-CARE; HISPANIC CAREGIVERS; FAMILY CAREGIVERS; OLDER-ADULTS; LONELINESS; RETENTION; LIFE; POPULATIONS; EXPERIENCES; BARRIERS	ObjectivesThe purpose of this article is to present conceptual and methodological challenges to recruitment strategies in enrolling socially disconnected middle-aged and older Latino caregivers of a loved one with Alzheimer's disease and related dementias (ADRD).MethodsMiddle-aged and older Latino ADRD caregivers were recruited into two early stage, intervention development studies during the COV…	[Quinones, Maria M.; Heffner, Kathi] Univ Rochester, Sch Nursing, Med Ctr, Elaine C Hubbard Ctr Nursing Res Aging, Rochester, NY USA; [Silva, Caroline; Van Orden, Kimberly; Heffner, Kathi] Univ Rochester, Dept Psychiat, Med Ctr, Rochester, NY USA; [Ross, Carmona; Sorensen, Silvia] Univ Rochester, Warner Sch Educ & Human Dev, Rochester, NY USA; [Serrano, Raquel] Ibero Amer Act League, Rochester, N…	University of Rochester; University of Rochester; University of Rochester; University of Rochester	Quiñones, MM (corresponding author), Univ Rochester, Sch Nursing, Med Ctr, Elaine C Hubbard Ctr Nursing Res Aging, 225 Crittenden Blvd, Rochester, NY 14642 USA.	maria_quinones@urmc.rochester.edu		Sorensen, Silvia/0000-0002-6102-1580; Ross-Asare, Carmona/0000-0002-3334-6249; Van Orden, Kimberly/0000-0001-9439-401X	National Institute on Aging to the Rochester Roybal Center for Social Ties & Aging Research (Roc STAR) [P30AG064103]	National Institute on Aging to the Rochester Roybal Center for Social Ties & Aging Research (Roc STAR)	This work was supported by a grant from the National Institute on Aging to the Rochester Roybal Center for Social Ties & Aging Research (Roc STAR) [P30AG064103]		71	0	0	4	4	ROUTLEDGE JOURNALS, TAYLOR & FRANCIS LTD	ABINGDON	2-4 PARK SQUARE, MILTON PARK, ABINGDON OX14 4RN, OXON, ENGLAND	0731-7115	1545-2301		CLIN GERONTOLOGIST	Clin. Gerontol.	2023 APR 3	2023
J	Damian, AC; Ciobanu, AM; Anghele, C; Papacocea, IR; Manea, MC; Iliuta, FP; Ciobanu, CA; Papacocea, S				Damian, Ana Claudia; Ciobanu, Adela Magdalena; Anghele, Cristina; Papacocea, Ioana Raluca; Manea, Mihnea Costin; Iliuta, Floris Petru; Ciobanu, Constantin Alexandru; Papacocea, Serban			Caregiving for Dementia Patients during the Coronavirus Pandemic	JOURNAL OF CLINICAL MEDICINE			English	Article						COVID-19; pandemic; corona; caregivers; dementia; life quality	COVID-19 CRISIS; DISEASE; BURDEN; IMPACT	The coronavirus pandemic has had a global impact on both mental and physical health. Caregiving has become more difficult during this time due to the quick spread of this respiratory disease, dread of the unknown, congested hospitals, and many restrictions, particularly for people with multiple comorbidities. We aimed to assess the impact of this pandemic on a group of caregivers of patients with…	[Damian, Ana Claudia; Ciobanu, Adela Magdalena] Carol Davila Univ Med & Pharm, Fac Med, Neurosci Dept, Discipline Psychiat, Bucharest 020021, Romania; [Damian, Ana Claudia; Ciobanu, Adela Magdalena; Anghele, Cristina] Prof Dr Alexandru Obregia Clin Hosp Psychiat, Dept Psychiat, Bucharest 041914, Romania; [Papacocea, Ioana Raluca] Carol Davila Univ Med & Pharm, Fac Med, Discipline Physiol, Buchare…	Carol Davila University of Medicine & Pharmacy; Carol Davila University of Medicine & Pharmacy; Carol Davila University of Medicine & Pharmacy; Titu Maiorescu University; Carol Davila University of Medicine & Pharmacy; Carol Davila University of Medicine & Pharmacy	Anghele, C (corresponding author), Prof Dr Alexandru Obregia Clin Hosp Psychiat, Dept Psychiat, Bucharest 041914, Romania.;Ciobanu, CA (corresponding author), Titu Maiorescu Univ Med & Pharm, Fac Med, Bucharest 040441, Romania.	romcrys@yahoo.com; ciobanu.alexandru2001@yahoo.com	Anghele, Cristina/IXD-9928-2023; Ciobanu, Adela/S-2435-2017	Ciobanu, Adela/0000-0003-2520-5486; Anghele, Cristina/0009-0008-3822-7661; Ciobanu, Constantin Alexandru/0000-0002-0741-6274					56	0	0	2	2	MDPI	BASEL	ST ALBAN-ANLAGE 66, CH-4052 BASEL, SWITZERLAND		2077-0383		J CLIN MED	J. Clin. Med.	APR	2023	12	7
J	Nakanishi, M; Nakashima, T; Miyamoto, Y; Sakai, M; Yoshii, H; Yamasaki, S; Nishida, A				Nakanishi, Miharu; Nakashima, Taeko; Miyamoto, Yuki; Sakai, Mai; Yoshii, Hatsumi; Yamasaki, Syudo; Nishida, Atsushi			Association between advance care planning and depressive symptoms among community-dwelling people with dementia: An observational cross-sectional study during the COVID-19 pandemic in Japan	FRONTIERS IN PUBLIC HEALTH			English	Article						advance care planning; community; dementia; depression; family caregiver	NURSING-HOME RESIDENTS; NEUROPSYCHIATRIC INVENTORY; OF-LIFE; EUROPEAN ASSOCIATION; PALLIATIVE CARE; PSYCHOPATHOLOGY; INTERVENTION; CAREGIVERS; SURVIVAL; OUTCOMES	ObjectivesAdvance care planning (ACP) is an increasing priority for people with dementia during the COVID-19 pandemic. This study evaluated the association between ACP initiation and depressive symptoms among home-dwelling people living with dementia. MethodsAn internet-based questionnaire survey was conducted with Japanese family caregivers of home-dwelling persons with dementia in June 2021. Fa…	[Nakanishi, Miharu; Sakai, Mai; Yoshii, Hatsumi] Tohoku Univ, Grad Sch Med, Dept Psychiat Nursing, Sendai, Japan; [Nakanishi, Miharu; Yamasaki, Syudo; Nishida, Atsushi] Tokyo Metropolitan Inst Med Sci, Res Ctr Social Sci & Med, Mental Hlth Promot Unit, Tokyo, Japan; [Nakashima, Taeko] Nihon Fukushi Univ, Fac Healthcare Management, Dept Social Healthcare & Business, Mihama, Japan; [Miyamoto, Yuki]…	Tohoku University; Tokyo Metropolitan Institute of Medical Science; University of Tokyo	Nakanishi, M (corresponding author), Tohoku Univ, Grad Sch Med, Dept Psychiat Nursing, Sendai, Japan.;Nakanishi, M (corresponding author), Tokyo Metropolitan Inst Med Sci, Res Ctr Social Sci & Med, Mental Hlth Promot Unit, Tokyo, Japan.	mnakanishi-tky@umin.ac.jp	Nakanishi, Miharu/AAC-7637-2020	Nakanishi, Miharu/0000-0001-6200-9279; Yamasaki, Syudo/0000-0002-9016-6404					61	0	0	3	4	FRONTIERS MEDIA SA	LAUSANNE	AVENUE DU TRIBUNAL FEDERAL 34, LAUSANNE, CH-1015, SWITZERLAND		2296-2565		FRONT PUBLIC HEALTH	Front. Public Health	MAR 30	2023	11
J	Han, A; Yuen, HK; Edwards, L				Han, Areum; Yuen, Hon K.; Edwards, Lauren			A qualitative study exploring experiences of distressed family caregivers of people with dementia in the United States during the COVID-19 pandemic	SOCIAL WORK IN MENTAL HEALTH			English	Article						Caregivers; COVID-19; dementia; psychological distress; qualitative research	MENTAL-HEALTH; PERSPECTIVES	This phenomenological study explored lived experiences of 19 distressed family caregivers of persons living with dementia (PLWD) in the United States during the COVID-19 pandemic. Individual interviews were conducted and analyzed using interpretative phenomenological analysis. Three themes with six subthemes emerged, including negative impacts on routines, participation, and mental health with ac…	[Han, Areum; Yuen, Hon K.; Edwards, Lauren] Univ Alabama Birmingham, Dept Occupat Therapy, Birmingham, AL USA; [Edwards, Lauren] Univ Alabama Birmingham, Alys Stephens Ctr, Birmingham, AL USA	University of Alabama System; University of Alabama Birmingham; University of Alabama System; University of Alabama Birmingham	Han, A (corresponding author), Univ Alabama Birmingham, Dept Occupat Therapy, SHPB 339,1720 2nd Ave South, Birmingham, AL 35294 USA.	ahan@uab.edu		Edwards, Lauren/0000-0002-8620-0972; Han, Areum/0000-0003-1369-9052	AOTF Intervention Research Grant [AOTFIRG21Han]; American Occupational Therapy Foundation	AOTF Intervention Research Grant; American Occupational Therapy Foundation	This research was supported in full with an AOTF Intervention Research Grant (AOTFIRG21Han) funded by the American Occupational Therapy Foundation.		19	0	0	0	0	ROUTLEDGE JOURNALS, TAYLOR & FRANCIS LTD	ABINGDON	2-4 PARK SQUARE, MILTON PARK, ABINGDON OX14 4RN, OXON, ENGLAND	1533-2985	1533-2993		SOC WORK MENT HEALTH	Soc. Work Ment. Health	NOV 2	2023	21	6
J	[Anonymous]				[Anonymous]			2023 Alzheimer's disease facts and figures	ALZHEIMERS & DEMENTIA			English	Article						Alzheimer's dementia; Alzheimer's disease; Biomarkers; Caregivers; COVID-19; Dementia; Dementia workforce; Diagnostic criteria; Family caregiver; Health care costs; Health care expenditures; Health care professional; Incidence; Long-term care costs; MCI due to Alzheimer's disease; Medicaid spending; Medicare spending; Mild cognitive impairment; Morbidity; Mortality; Prevalence; Primary care physi…	MILD COGNITIVE IMPAIRMENT; NURSING-HOME RESIDENTS; TRAUMATIC BRAIN-INJURY; VASCULAR RISK-FACTORS; LONG-TERM-CARE; APOLIPOPROTEIN-E GENOTYPE; AMYLOID-BETA DEPOSITION; ALL-CAUSE MORTALITY; AGE-OF-ONSET; UNITED-STATES	This article describes the public health impact of Alzheimer's disease, including prevalence and incidence, mortality and morbidity, use and costs of care, and the overall impact on family caregivers, the dementia workforce and society. The Special Report examines the patient journey from awareness of cognitive changes to potential treatment with drugs that change the underlying biology of Alzhei…											818	107	107	168	211	WILEY	HOBOKEN	111 RIVER ST, HOBOKEN 07030-5774, NJ USA	1552-5260	1552-5279		ALZHEIMERS DEMENT	Alzheimers. Dement.	APR	2023	19	4
J	Brown, MJ; Wang, HW; Lin, IF; Gan, D; Oyeyemi, D; Manning, M; Freedman, VA				Brown, Monique J.; Wang, Haowei; Lin, I-Fen; Gan, Daniel; Oyeyemi, Deborah; Manning, Mark; Freedman, Vicki A.			COVID-19-Related Changes in Assistance Networks for US Older Adults With and Without Dementia	JOURNALS OF GERONTOLOGY SERIES B-PSYCHOLOGICAL SCIENCES AND SOCIAL SCIENCES			English	Article						Caregiving; COVID-19; Dementia; Network changes	FAMILY	Objectives Prepandemic research suggests assistance networks for older adults grow over time and are larger for those living with dementia. We examined how assistance networks of older adults changed in response to the onset of the coronavirus disease 2019 (COVID-19) pandemic and whether these changes differed for those with and without dementia. Methods We used 3 rounds of the National Health an…	[Brown, Monique J.] Univ South Carolina, Arnold Sch Publ Hlth, Dept Epidemiol & Biostat, Columbia, SC USA; [Brown, Monique J.] Univ South Carolina, South Carolina SmartState Ctr Healthcare Qual, Arnold Sch Publ Hlth, Columbia, SC USA; [Brown, Monique J.] Univ South Carolina, Rural & Minor Hlth Res Ctr, Arnold Sch Publ Hlth, Columbia, SC USA; [Brown, Monique J.] Univ South Carolina, Arnold Sch Pub…	University of South Carolina System; University of South Carolina Columbia; University of South Carolina System; University of South Carolina Columbia; University of South Carolina System; University of South Carolina Columbia; University of South Carolina System; University of South Carolina Columbia; Pennsylvania Commonwealth System of Higher Education (PCSHE); Pennsylvania State University; Pe…	Brown, MJ (corresponding author), Univ South Carolina, South Carolina SmartState Ctr Healthcare Qual, Rural & Minor Hlth Res Ctr, Arnold Sch Publ Hlth,Dept Epidemiol & Biostat, 915 Greene St,Discovery I,435C, Columbia, SC 29208 USA.	brownm68@mailbox.sc.edu	Wang, Haowei/AFP-2061-2022; Brown, Monique J/AEE-5272-2022	Wang, Haowei/0000-0003-4409-6596; Brown, Monique J/0000-0001-9552-244X; Lin, I-Fen/0000-0001-9070-990X; Gan, Daniel Rong Yao/0000-0002-7920-9231; Oyeyemi Walton, Deborah/0000-0003-4142-7505	Michigan Center for Contextual Factors in Alzheimer's Disease (MCCFAD) - National Institute on Aging of the National Institutes of Health [P30 AG059300]; National Institute on Aging [U01AG032947, 1R01AG060949]; National Institute of Mental Health [K01MH115794]	Michigan Center for Contextual Factors in Alzheimer's Disease (MCCFAD) - National Institute on Aging of the National Institutes of Health; National Institute on Aging(United States Department of Health & Human ServicesNational Institutes of Health (NIH) - USANIH National Institute on Aging (NIA)); National Institute of Mental Health(United States Department of Health & Human ServicesNational Inst…	This work was supported by the Michigan Center for Contextual Factors in Alzheimer's Disease (MCCFAD) [P30 AG059300], funded by the National Institute on Aging of the National Institutes of Health. The content is solely the responsibility of the authors and does not necessarily represent the official views of the National Institutes of Health or the authors' employers. V. A. Freedman also gratefu…		12	3	3	2	2	OXFORD UNIV PRESS INC	CARY	JOURNALS DEPT, 2001 EVANS RD, CARY, NC 27513 USA	1079-5014	1758-5368		J GERONTOL B-PSYCHOL	J. Gerontol. Ser. B-Psychol. Sci. Soc. Sci.	MAR 13	2023	78
J	Yu, Y; Xiao, LLY; Ullah, S; Meyer, C; Wang, J; Pot, AM; He, JJ				Yu, Ying; Xiao, Lily; Ullah, Shahid; Meyer, Claudia; Wang, Jing; Pot, Ann Margriet; He, Jin Jie			The effectiveness of internet-based psychoeducation programs for caregivers of people living with dementia: a systematic review and meta-analysis	AGING & MENTAL HEALTH			English	Review						Dementia; caregivers; psychoeducation; quality of life; depression; self-efficacy; caregiver burden; COVID-19	QUALITY-OF-LIFE; INFORMAL CARERS; SELF-EFFICACY; MENTAL-HEALTH; FAMILY CARERS; INTERVENTIONS; ONLINE; BURDEN	ObjectiveThe objectives of this systematic review and meta-analysis were to identify the characteristics of internet-based psychoeducational programs for caregivers of people living with dementia and to synthesise program effectiveness.MethodFive English databases and four Chinese databases were searched in June 2021 with no time limit applied. A narrative summary was performed to describe the ch…	[Yu, Ying; Xiao, Lily] Flinders Univ S Australia, Coll Nursing & Hlth Sci, Bedford Pk, SA, Australia; [Ullah, Shahid] Flinders Univ S Australia, Coll Med & Publ Hlth, Bedford Pk, SA, Australia; [Meyer, Claudia] Bolton Clarke Res Inst, Melbourne, Vic, Australia; [Wang, Jing; He, Jin Jie] Xi An Jiao Tong Univ, Fac Nursing, Xian, Peoples R China; [Pot, Ann Margriet] Erasmus Univ, Erasmus Sch Hlth Po…	Flinders University South Australia; Flinders University South Australia; Xi'an Jiaotong University; Erasmus University Rotterdam; Erasmus University Rotterdam - Excl Erasmus MC	Xiao, LLY (corresponding author), Flinders Univ S Australia, Coll Nursing & Hlth Sci, Bedford Pk, SA, Australia.	lily.xiao@flinders.edu.au	Ullah, Shahid/AAC-3054-2020; Xiao, Lily Dongxia/N-8144-2014	Xiao, Lily Dongxia/0000-0002-4631-2443; Yu, Ying/0000-0001-8110-1038; Pot, Anne Margriet/0000-0003-2917-4322; Ullah, Shahid/0000-0003-0010-2640	Australian Government via NHMRC/Medical Research Future Fund [MRF2008321]; Dementia Centre for Research Collaboration (DCRC) World-Class Research Project Grants	Australian Government via NHMRC/Medical Research Future Fund(Australian Government); Dementia Centre for Research Collaboration (DCRC) World-Class Research Project Grants	This study is funded by the Australian Government via NHMRC/Medical Research Future Fund (Grant number MRF2008321) and The Dementia Centre for Research Collaboration (DCRC) World-Class Research Project Grants.		74	0	0	6	9	ROUTLEDGE JOURNALS, TAYLOR & FRANCIS LTD	ABINGDON	2-4 PARK SQUARE, MILTON PARK, ABINGDON OX14 4RN, OXON, ENGLAND	1360-7863	1364-6915		AGING MENT HEALTH	Aging Ment. Health	OCT 3	2023	27	10
J	Ali, T; Mroz, EL; Valeika, S; Mendez, EN; Cohen, AB; Monin, JK				Ali, Talha; Mroz, Emily L.; Valeika, Sarah; Mendez, Erika N.; Cohen, Andrew B.; Monin, Joan K.			Navigating the COVID-19 pandemic together: Discussions between persons with early-stage dementia and their adult children	INTERNATIONAL JOURNAL OF GERIATRIC PSYCHIATRY			English	Article						family dynamics; mutual coping; pandemic		Objectives: Studies have separately examined the health impacts of the COVID-19 pandemic on persons with dementia and their caregivers. Less attention has been paid to the social and emotional impacts of the pandemic in this population or how these individuals are mutually coping with the pandemic. Guided by the social citizenship theory, this qualitative study sought to characterize how persons …	[Ali, Talha; Mroz, Emily L.; Cohen, Andrew B.] Yale Sch Med, Dept Internal Med, New Haven, CT USA; [Valeika, Sarah; Mendez, Erika N.] Yale Coll, New Haven, CT USA; [Monin, Joan K.] Yale Sch Publ Hlth, Dept Social & Behav Sci, New Haven, CT USA; [Ali, Talha] Tufts Univ, Dept Community Hlth, 574 Boston Ave, Medford, MA 02155 USA	Yale University; Yale University; Yale University; Tufts University	Ali, T (corresponding author), Tufts Univ, Dept Community Hlth, 574 Boston Ave, Medford, MA 02155 USA.	talha.ali@tufts.edu		Ali, Talha/0000-0003-4895-3583	National Institute on Aging [T32AG019134, K76AG059987, R01AG058565]	National Institute on Aging(United States Department of Health & Human ServicesNational Institutes of Health (NIH) - USANIH National Institute on Aging (NIA))	ACKNOWLEDGMENTS This work was supported by the National Institute on Aging [T32AG019134 to T.A. and E.L.M., K76AG059987 to A.B.C., and R01AG058565 to J.M.].		29	1	1	1	1	WILEY	HOBOKEN	111 RIVER ST, HOBOKEN 07030-5774, NJ USA	0885-6230	1099-1166		INT J GERIATR PSYCH	Int. J. Geriatr. Psychiatr.	MAR	2023	38	3
J	Dai, JM; Moffatt, K				Dai, Jiamin; Moffatt, Karyn			Enriching Social Sharing for the Dementia Community: Insights from In-Person and Online Social Programs	ACM TRANSACTIONS ON ACCESSIBLE COMPUTING			English	Article						Social computing; community-based research; videoconferencing; assistive technology	PEOPLE	The dementia community faces major challenges in social engagements, which have been further complicated by the prolonged physical distancing measures due to the COVID-19 pandemic. Designing digital tools for in-person social sharing in family and care facility settings has been well explored, but comparatively little HCI work has focused on the design of community-based social technologies for v…	[Dai, Jiamin; Moffatt, Karyn] McGill Univ, 3661 Peel St, Montreal, PQ H3A 1X1, Canada	McGill University	Dai, JM (corresponding author), McGill Univ, 3661 Peel St, Montreal, PQ H3A 1X1, Canada.	jiamin.dai@mail.mcgill.ca; karyn.moffatt@mcgill.ca		Dai, Jiamin/0000-0002-4934-2760	Natural Science and Engineering Research Council of Canada [NSERC RGPIN-2018-06130]; AGE-WELL NCE Inc., a member of the Networks of Centres of Excellence program; Fonds de recherche du QuebecNature et technologies (FRQNT); Wolfe Fellowship	Natural Science and Engineering Research Council of Canada(Natural Sciences and Engineering Research Council of Canada (NSERC)); AGE-WELL NCE Inc., a member of the Networks of Centres of Excellence program; Fonds de recherche du QuebecNature et technologies (FRQNT); Wolfe Fellowship	This work was supported by the Natural Science and Engineering Research Council of Canada (NSERC RGPIN-2018-06130), AGE-WELL NCE Inc., a member of the Networks of Centres of Excellence program, the Fonds de recherche du QuebecNature et technologies (FRQNT), and the Wolfe Fellowship.		80	0	0	1	1	ASSOC COMPUTING MACHINERY	NEW YORK	1601 Broadway, 10th Floor, NEW YORK, NY USA	1936-7228	1936-7236		ACM T ACCESS COMPUT	ACM Trans. Access. Comput.	MAR	2023	16	1
J	Humber, MB; Yefimova, M; Lessios, AS; Trivedi, RB; Sheffrin, M; Martin, M				Humber, Marika B.; Yefimova, Maria; Lessios, Anna Sophia; Trivedi, Ranak B.; Sheffrin, Meera; Martin, Marina			?It Isn?t the Same?: Experiences of Informal Caregivers of Older Adults Enrolled in a Home-Based Senior Care Program During COVID-19	JOURNAL OF GERONTOLOGICAL NURSING			English	Article							HEALTH	The coronavirus disease 2019 (COVID-19) pandemic placed new strains on informal caregivers, who are already vulnerable to negative psychosocial effects due to de-mands of the caregiving role. The current study aimed to explore the early impact of COVID-19 on caregivers living with and apart from care recipients. Semi-structured qualitative interviews with seven cohabitating and 10 distanced careg…	[Humber, Marika B.] VA Palo Alto Hlth Care Syst, Geriatr Res Educ & Clin Ctr, Palo Alto, CA USA; [Trivedi, Ranak B.] VA Palo Alto Hlth Care Syst, Ctr Innovat Implementat, Palo Alto, CA USA; [Yefimova, Maria] UCSF Sch Nursing Stanford, UCSF Hlth, Ctr Nursing Excellence & Innovat, San Francisco, CA USA; [Yefimova, Maria] UCSF Sch Nursing Stanford, Dept Physiol Nursing, San Francisco, CA USA; [Lessi…	Geriatric Research Education & Clinical Center; US Department of Veterans Affairs; Veterans Health Administration (VHA); VA Palo Alto Health Care System; US Department of Veterans Affairs; Veterans Health Administration (VHA); VA Palo Alto Health Care System; Stanford University; Stanford University; Geriatric Research Education & Clinical Center; US Department of Veterans Affairs; Veterans Healt…	Humber, MB (corresponding author), VA Palo Alto Hlth Care Syst, Geriatr Res Educ & Clin Ctr, 3801 Miranda Ave 182B, Palo Alto, CA 94304 USA.	Marika.Humber@va.gov		Lessios, Anna Sophia/0000-0003-3493-0540					23	2	2	1	1	SLACK INC	THOROFARE	6900 GROVE RD, THOROFARE, NJ 08086 USA	0098-9134	1938-243X		J GERONTOL NURS	J. Gerontol. Nurs.	MAR	2023	49	3
J	Shrestha, P; Fick, DM; Boltz, M; Loeb, SJ; High, AC				Shrestha, Priyanka; Fick, Donna M.; Boltz, Marie; Loeb, Susan J.; High, Andrew C.			Caregiving for Persons Living With Dementia During the COVID-19 Pandemic: Perspectives of Family Care Partners	JOURNAL OF GERONTOLOGICAL NURSING			English	Article							NURSING-HOME; CRISIS	Persons living with dementia (PLWD) are at increased risk for coronavirus disease 2019 (COVID-19) and poorer outcomes if they contract the disease. COVID-19 may also change and exacerbate usual stresses of family caregiving. The current quali-tative descriptive study examined 14 family care partners' (FCPs) experiences and perspectives on how the COVID-19 pandemic impacted them, their care recipi…	[Shrestha, Priyanka] George Washington Univ, Sch Nursing, Washington, DC USA; [Fick, Donna M.; Boltz, Marie; Loeb, Susan J.] Ross & Carol Nese Coll Nursing, University Pk, PA USA; [High, Andrew C.] Penn State Univ, Coll Liberal Arts, Dept Commun Arts & Sci, University Pk, PA USA	George Washington University; Pennsylvania Commonwealth System of Higher Education (PCSHE); Pennsylvania State University; Pennsylvania State University - University Park	Shrestha, P (corresponding author), George Washington Univ, Sch Nursing, Innovat Hall,45085 Univ Dr 201, Ashburn, VA 20147 USA.	priyanka.shrestha@gwu.edu							25	1	1	0	0	SLACK INC	THOROFARE	6900 GROVE RD, THOROFARE, NJ 08086 USA	0098-9134	1938-243X		J GERONTOL NURS	J. Gerontol. Nurs.	MAR	2023	49	3
J	Corallo, F; Maresca, G; Bonanno, L; Lo Buono, V; De Caro, J; Bonanno, C; Formica, C; Quartarone, A; De Cola, MC				Corallo, Francesco; Maresca, Giuseppa; Bonanno, Lilla; Lo Buono, Viviana; De Caro, Jolanda; Bonanno, Carmen; Formica, Caterina; Quartarone, Angelo; De Cola, Maria Cristina			Importance of telemedicine in mild cognitive impairment and Alzheimer disease patients population during admission to emergency departments with COVID-19	MEDICINE			English	Article						COVID-19; dementia; telehealth; telemedicine	DEATH; VALIDATION; CAREGIVERS; ANXIETY; BURDEN; CARE	In March 2020, the World Health Organization declared a global pandemic due to the new coronavirus SARS-CoV-2, and several governments have planned a national quarantine to control the spread of the virus. Acute psychological effects during hospitalization in frail elderly individuals with special needs, such as patients with dementia, have been little studied. The greatest distress manifested by…	[Corallo, Francesco; Maresca, Giuseppa; Bonanno, Lilla; Lo Buono, Viviana; De Caro, Jolanda; Bonanno, Carmen; Formica, Caterina; Quartarone, Angelo; De Cola, Maria Cristina] IRCCS Ctr Neurolesi Bonino Pulejo, Messina, Sicily, Italy	IRCCS Bonino Pulejo	Maresca, G (corresponding author), IRCCS Ctr Neurolesi Bonino Pulejo, Messina, Sicily, Italy.	francesco.corallo@irccsme.it; giusy.maresca@irccsme.it; carmen.bonanno@irccsme.it; viviana.lobuono@irccsme.it; jolanda.decaro@irccsme.it; carmen.bonanno@irccsme.it; katia.formica@irccsme.it; angelo.quartarone@irccsme.it; mariacristina.decola@irccsme.it			Ministry of Health, Italy; Ministry of Health, Italy	Ministry of Health, Italy(Ministry of Health, Italy); Ministry of Health, Italy(Ministry of Health, Italy)	This research was supported by Current Research Funds 2022, Ministry of Health, Italy.		48	0	0	1	2	LIPPINCOTT WILLIAMS & WILKINS	PHILADELPHIA	TWO COMMERCE SQ, 2001 MARKET ST, PHILADELPHIA, PA 19103 USA	0025-7974	1536-5964		MEDICINE	Medicine (Baltimore)	FEB 22	2023	102	8
J	Sohn, M; Yang, JY; Sohn, J; Lee, JH				Sohn, Minsung; Yang, JungYeon; Sohn, Junyoung; Lee, Jun-Hyup			Digital healthcare for dementia and cognitive impairment: A scoping review	INTERNATIONAL JOURNAL OF NURSING STUDIES			English	Review						Big data; Caregiver; Cognitive decline; Cognitive impairment; Dementia; Information and communication technology; Scoping review	VIRTUAL-REALITY; OLDER-ADULTS; ASSISTIVE TECHNOLOGY; FAMILY CAREGIVERS; ARTIFICIAL-INTELLIGENCE; ALZHEIMERS-DISEASE; COMPANION ROBOT; PEOPLE; INDIVIDUALS; SYSTEM	Background: Cognitive disorders, such as Alzheimer's disease, are a global health problem. Digital healthcare tech-nology is an innovative management tool for delaying the progression of dementia and mild cognitive impairment. Thanks to digital technology, the possibility of safe and effective care for patients at home and in the community is increasing, even in situations that threaten the conti…	[Sohn, Minsung] Cyber Univ Korea, Div Hlth & Med Sci, Seoul, South Korea; [Yang, JungYeon] Korea Univ, Grad Sch, Dept Publ Hlth Sci, Transdisciplinary Major Learning Hlth Syst, Seoul, South Korea; [Sohn, Junyoung] Korea Univ, Dept Artificial Intelligence, Seoul, South Korea; [Lee, Jun-Hyup] Korea Univ, Coll Hlth Sci, Dept Hlth Policy & Management, Seoul, South Korea; [Lee, Jun-Hyup] Korea Univ, C…	Korea University; Korea University; Korea University; Korea University	Lee, JH (corresponding author), Korea Univ, Coll ofHealth Sci, Dept Hlth Policy & Management, 145, Anam ro, Seoul, South Korea.	junhlee@korea.ac.kr							173	2	2	23	33	PERGAMON-ELSEVIER SCIENCE LTD	OXFORD	THE BOULEVARD, LANGFORD LANE, KIDLINGTON, OXFORD OX5 1GB, ENGLAND	0020-7489	1873-491X		INT J NURS STUD	Int. J. Nurs. Stud.	APR	2023	140
J	Giebel, C; Halpin, K; Tottie, J; O'Connell, L; Carton, J				Giebel, Clarissa; Halpin, Kath; Tottie, Jean; O'Connell, Lena; Carton, Joan			The digitalisation of finance management skills in dementia since the COVID-19 pandemic: A qualitative study	DEMENTIA-INTERNATIONAL JOURNAL OF SOCIAL RESEARCH AND PRACTICE			English	Article						COVID-19; dementia; everyday activities; finance management	PERFORMANCE; CAPACITY; DECLINE; PEOPLE	Objectives Engaging with finances has become increasingly digitalised in recent years, particularly since the COVID-19 pandemic, yet it is unknown how finance management has been affected in people living with dementia. The aim of this qualitative study was therefore to explore how digitalisation and the recent pandemic have affected finance management skills in people with dementia. Methods Semi…	[Giebel, Clarissa; O'Connell, Lena] Univ Liverpool, Dept Primary Care & Mental Hlth, Liverpool, England; [Giebel, Clarissa; Halpin, Kath; O'Connell, Lena; Carton, Joan] NIHR Appl Res Collaborat North West Coast, Liverpool, England; [Tottie, Jean] TIDE Together Dementia Everyday, Liverpool, England	University of Liverpool	Giebel, C (corresponding author), Univ Liverpool, Dept Primary Care & Mental Hlth, Liverpool, England.;Giebel, C (corresponding author), NIHR Appl Res Collaborat North West Coast, Liverpool, England.	Clarissa.giebel@liverpool.ac.uk							27	1	1	3	5	SAGE PUBLICATIONS LTD	LONDON	1 OLIVERS YARD, 55 CITY ROAD, LONDON EC1Y 1SP, ENGLAND	1471-3012	1741-2684		DEMENTIA-LONDON	Dement.-Int. J. soc. Res. Pract.	MAY	2023	22	4
J	Kang, HS; Koh, IS; Makimoto, K; Yamakawa, M				Kang, Hee Sun; Koh, In Soon; Makimoto, Kiyoko; Yamakawa, Miyae			Nurses? perception towards care robots and their work experience with socially assistive technology during COVID-19: A qualitative study	GERIATRIC NURSING			English	Article						Aged; Arti ficial intelligence; Assistive technology; Nurses; Perception	HEALTH	This study aimed to explore nurses' perceptions towards care robots and their work experiences in caring for older adults who use socially assistive technology. This qualitative descriptive study included 18 nurses who cared for older adults with dementia or living alone at home. Interviews via Zoom were conducted, and the collected data were analyzed using inductive content analysis. The three t…	[Kang, Hee Sun] Chung Ang Univ, Red Cross Coll Nursing, 84 Heukseok Ro, Seoul 156756, South Korea; [Koh, In Soon] Ulsan Coll, Dept Nursing, 101 Bong Su Ro, Ulsan 44022, South Korea; [Makimoto, Kiyoko] Osaka Univ, 1-1 Yamadaoka, Suita, Osaka 5650871, Japan; [Yamakawa, Miyae] Osaka Univ, Grad Sch Med, Dept Evidence Based Clin Nursing, Div Hlth Sci, 1-1 Yamadaoka, Suita, Osaka 5650871, Japan	Chung Ang University; University of Ulsan; Osaka University; Osaka University	Koh, IS (corresponding author), Ulsan Coll, Dept Nursing, 101 Bong Su Ro, Ulsan 44022, South Korea.	aortana@naver.com		Yamakawa, Miyae/0000-0002-2399-8366	Chung-Ang University	Chung-Ang University(Chung Ang University)	This research was supported by the Chung-Ang University research grant in 2022.		39	3	3	8	10	MOSBY-ELSEVIER	NEW YORK	360 PARK AVENUE SOUTH, NEW YORK, NY 10010-1710 USA	0197-4572	1528-3984		GERIATR NURS	Geriatr. Nurs.	MAR-APR	2023	50
J	Mossello, E; Baccini, M; Caramelli, F; Biagini, CA; Cester, A; De Vreese, LP; Darvo, G; Vampini, C; Gotti, M; Fabbo, A; Marengoni, A; Cavallini, MC; Gori, G; Chattat, R; Marini, M; Ceron, D; Lanzoni, A; Pizziolo, P; Mati, A; Zilli, I; Cantini, C; Caleri, V; Tonon, E; Simoni, D; Mecocci, P; Ungar, A; Masotti, G; Italian Grp Dementia Day Care Ctr				Mossello, Enrico; Baccini, Marco; Caramelli, Francesca; Biagini, Carlo Adriano; Cester, Alberto; De Vreese, Luc Pieter; Darvo, Gianluca; Vampini, Claudio; Gotti, Mabel; Fabbo, Andrea; Marengoni, Alessandra; Cavallini, Maria Chiara; Gori, Guido; Chattat, Rabih; Marini, Monica; Ceron, Davide; Lanzoni, Alessandro; Pizziolo, Paolo; Mati, Andrea; Zilli, Iole; Cantini, Claudia; Caleri, Veronica; Tonon,…			Italian guidance on Dementia Day Care Centres: A position paper	AGING CLINICAL AND EXPERIMENTAL RESEARCH			English	Article						Dementia; Dementia day care centre; Long-term care; Behavioural symptoms; Caregiver	CLINICAL-PRACTICE GUIDELINES; NURSING-HOME RESIDENTS; QUALITY-OF-LIFE; PSYCHOLOGICAL SYMPTOMS; ALZHEIMERS-DISEASE; COGNITIVE IMPAIRMENT; OCCUPATIONAL-THERAPY; URINARY-INCONTINENCE; BEHAVIORAL SYMPTOMS; FAMILY CAREGIVERS	Dementia Day Care Centres (DDCCs) are defined as services providing care and rehabilitation to people with dementia associated with behavioural and psychological symptoms (BPSD) in a semi-residential setting. According to available evidence, DDCCs may decrease BPSD, depressive symptoms and caregiver burden. The present position paper reports a consensus of Italian experts of different disciplines…	[Mossello, Enrico; Caramelli, Francesca; Ungar, Andrea; Masotti, Giulio] Univ Florence, Dept Expt & Clin Med, Res Unit Med Ageing, Florence, Italy; [Baccini, Marco] IRCCS Don Gnocchi Fdn, Florence, Italy; [Biagini, Carlo Adriano] Azienda USL Toscana Ctr, Div Geriatr Med, Pistoia, Italy; [De Vreese, Luc Pieter] Azienda USL Modena, Dept Mental Hlth & Addict, Cognit Clin, Modena, Italy; [Darvo, Gian…	University of Florence; University of Florence; University of Brescia; University of Florence; Azienda Ospedaliero Universitaria Careggi; University of Bologna; Anglia Ruskin University; University of Perugia	Mossello, E (corresponding author), Univ Florence, Dept Expt & Clin Med, Res Unit Med Ageing, Florence, Italy.	enrico.mossello@unifi.it	; Mossello, Enrico/K-2864-2018	marengoni, alessandra/0000-0002-4851-1825; Mossello, Enrico/0000-0002-7730-5836	Fondazione Cassa di Risparmio di Pistoia e Pescia, Pistoia, Italy; Universita degli Studi di Firenze within the CRUI-CARE Agreement	Fondazione Cassa di Risparmio di Pistoia e Pescia, Pistoia, Italy; Universita degli Studi di Firenze within the CRUI-CARE Agreement	Open access funding provided by Universita degli Studi di Firenze within the CRUI-CARE Agreement. This work was supported by the Fondazione Cassa di Risparmio di Pistoia e Pescia, Pistoia, Italy. The sponsor had no role in the design and writing of the paper and in the decision to submit the article for publication.		155	1	1	0	2	SPRINGER	NEW YORK	ONE NEW YORK PLAZA, SUITE 4600, NEW YORK, NY, UNITED STATES	1594-0667	1720-8319		AGING CLIN EXP RES	Aging Clin. Exp. Res.	APR	2023	35	4
J	Fragkiadaki, S; Kontaxopoulou, D; Stanitsa, E; Angelopoulou, E; Pavlou, D; Semrov, D; Colnar, S; Lustrek, M; Blazica, B; Vucica, I; Matkovic, R; Vukojevic, K; Jelicic, A; Guzzi, PH; Martinovic, V; Medina, AP; Piccoli, G; Menon, M; Kozetinac, S; Miljkovic, M; Kiskini, C; Kokorotsikos, T; Zilidou, V; Radevic, I; Papatriantafyllou, J; Thireos, E; Tsouros, A; Dimovski, V; Papageorgiou, SG				Fragkiadaki, Stella; Kontaxopoulou, Dionysia; Stanitsa, Evangelia; Angelopoulou, Efthalia; Pavlou, Dimosthenis; Semrov, Darja; Colnar, Simon; Lustrek, Mitja; Blazica, Bojan; Vucica, Inga; Matkovic, Roberta; Vukojevic, Katarina; Jelicic, Ana; Guzzi, Pietro Hiram; Martinovic, Vlatka; Medina, Amina Pekmez; Piccoli, Guido; Menon, Margherita; Kozetinac, Srdjan; Miljkovic, Miodrag; Kiskini, Chrysanthi;…			How Well Did the Healthcare System Respond to the Healthcare Needs of Older People with and without Dementia during the COVID-19 Pandemic? The Perception of Healthcare Providers and Older People from the SI4CARE Project in the ADRION Region	GERIATRICS			English	Article						healthcare system responses; COVID-19 pandemic; older people; cognitive impairment; dementia; caregivers; Adrion-Ionian region; telemedicine; healthcare challenges; accessibility	DISEASE	One major challenge during the COVID-19 pandemic was the limited accessibility to healthcare facilities, especially for the older population. The aim of the current study was the exploration of the extent to which the healthcare systems responded to the healthcare needs of the older people with or without cognitive impairment and their caregivers in the Adrion/Ionian region. Data were collected t…	[Fragkiadaki, Stella; Kontaxopoulou, Dionysia; Stanitsa, Evangelia; Angelopoulou, Efthalia; Papatriantafyllou, John; Papageorgiou, Sokratis G.] Aiginit Univ Hosp, Dept Neurol 1, Vasilissis Sofias St 72-74, Athens 11528, Greece; [Pavlou, Dimosthenis] Univ West Attica, Sch Topog & Geoinformat, Ag Spyridonos Str, Aigalew 12243, Greece; [Semrov, Darja] Univ Ljubljana, Fac Civ & Geodet Engn, Jamova Ce…	University of Ljubljana; University of Ljubljana; Slovenian Academy of Sciences & Arts (SASA); Jozef Stefan Institute; Slovenian Academy of Sciences & Arts (SASA); Jozef Stefan Institute; University of Split; Magna Graecia University of Catanzaro; University of Mostar; Aristotle University of Thessaloniki; Aristotle University of Thessaloniki; University of Montenegro	Papageorgiou, SG (corresponding author), Aiginit Univ Hosp, Dept Neurol 1, Vasilissis Sofias St 72-74, Athens 11528, Greece.	sokpapa@med.uoa.gr	Radevic, Ivan/HKW-7256-2023; Guzzi, Pietro Hiram/AAF-4094-2020; Jeličić, Ana/D-8251-2017; Vukojevic, Katarina/AAU-1906-2020	Vukojevic, Katarina/0000-0003-2182-2890; Angelopoulou, Efthalia/0000-0002-1426-3384; STANITSA, EVANGELIA/0000-0001-5448-3675; Papageorgiou, Sokratis/0000-0001-8863-3635; Zilidou, Vasiliki/0000-0002-4859-6996; Matkovic, Roberta/0000-0002-6967-4148; Radevic, Ivan/0000-0003-2810-5579; Lustrek, Mitja/0000-0003-3219-2935; Colnar, Simon/0000-0002-3872-6937	European Regional Development Fund; IPA II fund [1228]	European Regional Development Fund(European Union (EU)); IPA II fund	This project is supported by the Interreg ADRION Program funded under the European Regional Development Fund and IPA II fund (Project Number 1228).		30	1	1	1	1	MDPI	BASEL	ST ALBAN-ANLAGE 66, CH-4052 BASEL, SWITZERLAND		2308-3417		GERIATRICS-BASEL	Geriatrics	FEB	2023	8	1
J	Hicks, B; Gridley, K; Dixon, J; Baxter, K; Birks, Y; Colclough, C; Karim, A; Perach, R; Moseley, E; Russell, A; Sondh, HK; Storey, B; Tipping, E; Ardle, RM; Donaghy, P; Dangoor, M; Miles, E; Robinson, L; Rusted, J; Waine, H; Wheatley, K; Banerjee, S				Hicks, Ben; Gridley, Kate; Dixon, Josie; Baxter, Kate; Birks, Yvonne; Colclough, Carmen; Karim, Anomita; Perach, Rotem; Moseley, Elen; Russell, Alice; Sondh, Harsharon K.; Storey, Bryony; Tipping, Eva; Ardle, Riona Mc; Donaghy, Paul; Dangoor, Margaret; Miles, Eleanor; Robinson, Louise; Rusted, Jennifer; Waine, Harriet; Wheatley, Katherine; Banerjee, Sube		ETERMIND team	Using digital technologies to facilitate social inclusion during the COVID-19 pandemic: Experiences of co-resident and non-co-resident family carers of people with dementia from DETERMIND-C19	INTERNATIONAL JOURNAL OF GERIATRIC PSYCHIATRY			English	Article						carers; COVID-19; dementia; digital technology; qualitative; social inclusion		Background: The COVID-19 pandemic triggered rapid and unprecedented changes in the use of digital technologies to support people's social inclusion. We examined whether and how co-resident and non-co-resident family carers of people with dementia engaged with digital technologies during this period. Methods: Throughout November 2020-February 2021, we interviewed 42 family carers of people with de…	[Hicks, Ben; Karim, Anomita; Russell, Alice; Tipping, Eva; Wheatley, Katherine] Univ Sussex, Brighton & Sussex Med Sch, Brighton, England; [Gridley, Kate; Baxter, Kate; Birks, Yvonne] Univ York, Social Policy Res Unit, York, England; [Dixon, Josie; Dangoor, Margaret] London Sch Econ & Polit Sci, Care Policy & Evaluat Ctr, London, England; [Colclough, Carmen; Perach, Rotem; Miles, Eleanor; Rusted,…	University of Brighton; University of Sussex; University of York - UK; University of London; London School Economics & Political Science; University of Sussex; South London & Maudsley NHS Trust; Newcastle University - UK; University of Plymouth; University of Brighton; University of Sussex	Hicks, B (corresponding author), Sussex Univ, Ctr Dementia Studies, Brighton & Sussex Med Sch, 101 Trafford Ctr, Brighton, BN1 9RY, England.;Hicks, B (corresponding author), Sussex Univ, Ctr Dementia Studies, Brighton & Sussex Med Sch, 101 Trafford Ctr, Hove, BN1 9RY, England.	b.hicks@bsms.ac.uk	Hicks, Ben/AAB-6138-2020; Wheatley, Katherine/AAC-7483-2022; Banerjee, Sube/E-3757-2010	Wheatley, Katherine/0000-0003-1412-2183; Perach, Rotem/0000-0002-8647-4367; Birks, Yvonne/0000-0002-4235-5307; Hicks, Ben/0000-0002-6445-2415; Gridley, Kate/0000-0003-1488-4516; Sondh, Harsharon Kaur/0000-0002-3851-2445; Banerjee, Sube/0000-0002-8083-7649; Baxter, Catherine Rachel/0000-0002-3094-9546; Colclough, Carmen/0000-0003-2964-7740	Economic and Social Research Council; National Institute for Health Research; UK Research and Innovation	Economic and Social Research Council(UK Research & Innovation (UKRI)Economic & Social Research Council (ESRC)); National Institute for Health Research(National Institutes of Health Research (NIHR)); UK Research and Innovation(UK Research & Innovation (UKRI))	Economic and Social Research Council; National Institute for Health Research; UK Research and Innovation		46	1	1	1	1	WILEY	HOBOKEN	111 RIVER ST, HOBOKEN 07030-5774, NJ USA	0885-6230	1099-1166		INT J GERIATR PSYCH	Int. J. Geriatr. Psychiatr.	FEB	2023	38	2
J	Zhu, XN; He, M; Dong, YY; Zhang, S; Fang, SY; Wang, WX; Zhang, MT; Sun, J				Zhu, Xiangning; He, Meng; Dong, Yueyang; Zhang, Shuang; Fang, Shuyan; Wang, Wenxia; Zhang, Mengting; Sun, Jiao			How tablets/applications enhance social connections and social support in people with dementia: A qualitative systematic review	INTERNATIONAL JOURNAL OF MENTAL HEALTH NURSING			English	Review; Early Access						dementia; mobile applications; social isolation; social support; systematic review; tablets	OLDER-ADULTS; REMINISCENCE; HEALTH; LIFE; PREVENTION; RISK	The 2020 Lancet issue identified social isolation as one of 12 modifiable risk factors for dementia and revealed that enhanced social connections and social support can effectively reduce the incidence of social isolation. During the COVID-19 pandemic, technology attracted an increasing amount of attention, and it is necessary to synthesize ideas from existing evidence. First, we explored how peo…	[Zhu, Xiangning; He, Meng; Dong, Yueyang; Zhang, Shuang; Fang, Shuyan; Wang, Wenxia; Zhang, Mengting; Sun, Jiao] Jilin Univ, Sch Nursing, Jilin, Peoples R China; [Sun, Jiao] Jilin Univ, Sch Nursing, 965 Xinjiang St, Changchun 130021, Jilin, Peoples R China	Jilin University; Jilin University	Sun, J (corresponding author), Jilin Univ, Sch Nursing, 965 Xinjiang St, Changchun 130021, Jilin, Peoples R China.	sunjiao@jlu.edu.cn		Zhu, Xiangning/0009-0002-7789-0091; Zhang, Shuang/0000-0002-0857-8670					54	0	0	4	11	WILEY	HOBOKEN	111 RIVER ST, HOBOKEN 07030-5774, NJ USA	1445-8330	1447-0349		INT J MENT HEALTH NU	Int. J. Ment. Health Nurs.	2023 JAN 30	2023
J	McLoughlin, B; Atherton, H; MacArtney, J; Dale, J				McLoughlin, Bethany; Atherton, Helen; MacArtney, John; Dale, Jeremy			Online support groups for carers of people living with dementia: An investigation of videoconferencing support groups in lockdown	DEMENTIA-INTERNATIONAL JOURNAL OF SOCIAL RESEARCH AND PRACTICE			English	Article						caregivers; peer support; interviews; mixed-methods	QUALITATIVE-ANALYSIS; PEER SUPPORT; CAREGIVERS	Background This study aimed to explore the experiences of carers of people living with dementia who participated in videoconferencing support groups during the COVID-19 pandemic to investigate their preferences and experiences with online, hybrid, and face-to-face support. Methods This convergent mixed methods design study utilised an online questionnaire and semi-structured interviews. Interview…	[McLoughlin, Bethany; Atherton, Helen; MacArtney, John; Dale, Jeremy] Univ Warwick, Warwick Med Sch, Unit Acad Primary Care, Coventry, Warwickshire, England; [McLoughlin, Bethany] Univ Warwick, Warwick Med Sch, Unit Acad Primary Care, Coventry CV4 7HL, Warwickshire, England	University of Warwick; University of Warwick	McLoughlin, B (corresponding author), Univ Warwick, Warwick Med Sch, Unit Acad Primary Care, Coventry CV4 7HL, Warwickshire, England.	bethany.mcloughlin@warwick.ac.uk		Dale, Jeremy/0000-0001-9256-3553; MacArtney, John I/0000-0002-0879-4277; McLoughlin, Bethany/0000-0001-7280-5447	UK Economic and Social Research Council [ES/P000711/1]	UK Economic and Social Research Council(UK Research & Innovation (UKRI)Economic & Social Research Council (ESRC))	The author(s) disclosed receipt of the following financial support for the research, authorship, and/or publication of this article: This work will form part of a PhD thesis which is supported by the UK Economic and Social Research Council [Grant ES/P000711/1].		25	1	1	1	1	SAGE PUBLICATIONS LTD	LONDON	1 OLIVERS YARD, 55 CITY ROAD, LONDON EC1Y 1SP, ENGLAND	1471-3012	1741-2684		DEMENTIA-LONDON	Dement.-Int. J. soc. Res. Pract.	APR	2023	22	3
J	Herron, DL; Runacres, J; Danton, I; Beardmore, J				Herron, Daniel L.; Runacres, Jessica; Danton, Ian; Beardmore, Jack			Carers' experiences of caring for a friend or family member with dementia during the Covid-19 pandemic	DEMENTIA-INTERNATIONAL JOURNAL OF SOCIAL RESEARCH AND PRACTICE			English	Article						carer; dementia; qualitative research; Covid-19; resilience; family carer	LONGITUDINAL QUALITATIVE RESEARCH; CAREGIVERS; PEOPLE; IMPACT	Objectives This study aimed to explore carers' experiences of supporting a family member or friend with dementia through COVID-19 and experiences of hope and resilience during this time. Methods Qualitative longitudinal research was undertaken in the UK, with 13 unpaid carers of people living with dementia who took part in two semi-structured interviews 8 weeks apart between June and October 2020…	[Herron, Daniel L.; Beardmore, Jack] Staffordshire Univ, Sch Hlth Sci & Wellbeing, Dept Psychol, Stoke On Trent, England; [Runacres, Jessica] Staffordshire Univ, Ctr Excellence Healthcare Educ, Sch Hlth Sci & Wellbeing, Midwifery & Allied Hlth, Stoke On Trent, England; [Danton, Ian] Univ Derby, Sch Psychol, Derby, England; [Herron, Daniel L.] Staffordshire Univ, Sci Ctr, Sch Hlth Sci & Wellbeing,…	Staffordshire University; Staffordshire University; University of Derby; Staffordshire University	Herron, DL (corresponding author), Staffordshire Univ, Sci Ctr, Sch Hlth Sci & Wellbeing, Leek Rd, Stoke On Trent ST4 2DE, England.	daniel.herron1@staffs.ac.uk		Runacres, Jessica/0000-0003-3429-4054; Herron, Daniel/0000-0003-1159-1400; Danton, Ian/0000-0002-2379-8073					38	2	2	2	5	SAGE PUBLICATIONS LTD	LONDON	1 OLIVERS YARD, 55 CITY ROAD, LONDON EC1Y 1SP, ENGLAND	1471-3012	1741-2684		DEMENTIA-LONDON	Dement.-Int. J. soc. Res. Pract.	APR	2023	22	3
J	Angelopoulou, E; Stanitsa, E; Fragkiadaki, S; Kontaxopoulou, D; Pavlou, D; Papatriantafyllou, I; Papageorgiou, S				Angelopoulou, E.; Stanitsa, E.; Fragkiadaki, S.; Kontaxopoulou, D.; Pavlou, D.; Papatriantafyllou, I.; Papageorgiou, S.			Telemedicine in neurodegenerative diseases: Opportunities and challenges	ARCHIVES OF HELLENIC MEDICINE			English	Article						Alzheimer's disease; Dementia; Parkinson's disease; Telemedicine	PARKINSONS-DISEASE; COGNITIVE ASSESSMENT; DEMENTIA CARE; TELEHEALTH; EPIDEMIOLOGY; RELIABILITY; SATISFACTION; INDIVIDUALS; TELESTROKE; DIAGNOSIS	As population ages, the prevalence of neurodegenerative diseases, including Alzheimer's and Parkinson's disease, will continue to rise. Disruption of daily functioning often contributes to increased difficulties in accessibility to appropriate healthcare services. Patients in remote areas are affected to a higher degree, due to the understaffing of the region from specialized healthcare professio…	[Angelopoulou, E.; Stanitsa, E.; Fragkiadaki, S.; Kontaxopoulou, D.; Papatriantafyllou, I.; Papageorgiou, S.] Natl & Kapodistrian Univ Athens, Eginitio Univ Hosp, Dept Neurol, Athens, Greece; [Pavlou, D.] Natl Tech Univ Athens, Sch Civil Engn, Dept Transportat Planning & Engn, Athens, Greece; [Papatriantafyllou, I.] IASIS Ctr Elderly, Athens, Greece; [Papageorgiou, S.] Natl & Kapodistrian Univ At…	National & Kapodistrian University of Athens; National Technical University of Athens; National & Kapodistrian University of Athens; Athens Medical School	Papageorgiou, S (corresponding author), Natl & Kapodistrian Univ Athens, Univ Dept Neurol 1, Eginitio Univ Hosp, Sch Med, 72 Vasilissis Sofias Ave, Athens 11528, Greece.	sokpapa@med.uoa.gr							53	0	0	1	1	ATHENS MEDICAL SOC	ATHENS	23 MAEANDROU ST, ATHENS, 115 28, GREECE	1105-3992			ARCH HELL MED	Arch. Hell. Med.	JAN-FEB	2023	40	1
J	Cowley, A; Booth, V; Di Lorito, C; Chandria, P; Chadwick, O; Stanislas, C; Dunlop, M; Howe, L; Harwood, RH; Logan, PA				Cowley, Alison; Booth, Vicky; Di Lorito, Claudio; Chandria, Pooja; Chadwick, Olivia; Stanislas, Catherine; Dunlop, Marianne; Howe, Louise; Harwood, Rowan H.; Logan, Pip A.			A Qualitative Study on the Experiences of Therapists Delivering the Promoting Activity, Independence and Stability in Early Dementia (PrAISED) Intervention During the COVID-19 Pandemic	JOURNAL OF ALZHEIMERS DISEASE			English	Article						COVID-19; dementia; exercise; physical activity; rehabilitation; telerehabilitation	COGNITIVE IMPAIRMENT; OF-LIFE; EXERCISE; PERFORMANCE; INTERVIEWS; CRITERIA; DISEASE; PEOPLE; IMPACT	Background: The Promoting Activity, Independence and Stability in Early Dementia (PrAISED) intervention is a programme of physical activity and exercise designed to maintain participation in activities of daily living, mobility, and quality of life for people living with dementia. During the COVID-19 pandemic first national lockdown in England, the PrAISED physiotherapists, occupational therapist…	[Cowley, Alison; Booth, Vicky] Nottingham Univ Hosp NHS Trust, QMC Campus,Derby Rd, Nottingham NG2 7UH, England; [Cowley, Alison; Booth, Vicky; Di Lorito, Claudio; Howe, Louise; Logan, Pip A.] Univ Nottingham, Sch Med, Injury Inflammat & Recovery Sci, Nottingham, England; [Chandria, Pooja] Univ Nairobi, Sch Med, Nairobi, Kenya; [Chadwick, Olivia] Univ Manchester, Fac Biol Med & Hlth, Manchester, …	Nottingham University Hospital NHS Trust; University of Nottingham; University of Nairobi; University of Manchester; University of Nottingham	Cowley, A (corresponding author), Nottingham Univ Hosp NHS Trust, QMC Campus,Derby Rd, Nottingham NG2 7UH, England.	alison.cowley@nuh.nhs.uk		Booth, Vicky/0000-0002-5338-0196; Cowley, Alison/0000-0001-6858-475X	United Kingdom National Institute for Health Research (NIHR) under its programme Grants for Applied Research funding scheme [RP-PG-061-20007]	United Kingdom National Institute for Health Research (NIHR) under its programme Grants for Applied Research funding scheme(National Institutes of Health Research (NIHR))	This study presents independent research funded by the United Kingdom National Institute for Health Research (NIHR) under its programme Grants for Applied Research funding scheme (RP-PG-061-20007). The views expressed are those of the authors and not necessarily those of the NIHR or the Department of health and Social Care. We would like to thank Maureen Godfrey for her contributions to data anal…		58	1	1	1	3	IOS PRESS	AMSTERDAM	NIEUWE HEMWEG 6B, 1013 BG AMSTERDAM, NETHERLANDS	1387-2877	1875-8908		J ALZHEIMERS DIS	J. Alzheimers Dis.		2023	91	1
J	Defrancesco, M; Deisenhammer, EA; Schurr, TA; Ortner, M				Defrancesco, Michaela; Deisenhammer, Eberhard A.; Schurr, Timo A.; Ortner, Markus			Consequences and Perception of the COVID-19 Pandemic on Patients and Caregivers in an Austrian Memory Clinic Population One Year After Pandemic Onset	JOURNAL OF ALZHEIMERS DISEASE			English	Article						Alzheimer's disease; caregiver; COVID-19; dementia; neuropsychiatric symptoms; pandemic	ALZHEIMERS-DISEASE; DEMENTIA; CARE; SCALE	Background: The COVID-19 pandemic was associated with high mortality and negative consequences for patients with Alzheimer's disease or dementia and their caregivers. Memory clinics play an important role in enabling early dementia diagnosis and providing support for patients and their caregivers. Objective: This study investigates the impact of the COVID-19 pandemic and its restrictions on patie…	[Defrancesco, Michaela; Deisenhammer, Eberhard A.; Schurr, Timo A.; Ortner, Markus] Med Univ Innsbruck, Univ Hosp Psychiat 1, Dept Psychiat Psychotherapy Psychosomat & Med Psy, Innsbruck, Austria	Medical University of Innsbruck	Defrancesco, M (corresponding author), Med Univ Innsbruck, Univ Hosp Psychiat 1, Dept Psychiat Psychotherapy Psychosomat & Med Ps, Anichstr 35, A-6020 Innsbruck, Austria.	Michaela.Defrancesco@i-med.ac.at							56	0	0	0	0	IOS PRESS	AMSTERDAM	NIEUWE HEMWEG 6B, 1013 BG AMSTERDAM, NETHERLANDS	1387-2877	1875-8908		J ALZHEIMERS DIS	J. Alzheimers Dis.		2023	93	3
J	McDermid, J; Ballard, C; Khan, Z; Aarsland, D; Fox, C; Fossey, J; Clare, L; Moniz-Cook, E; Soto-Martin, M; Sweetnam, A; Mills, K; Cummings, J; Corbett, A				McDermid, Joanne; Ballard, Clive; Khan, Zunera; Aarsland, Dag; Fox, Chris; Fossey, Jane; Clare, Linda; Moniz-Cook, Esme; Soto-Martin, Maria; Sweetnam, Adrienne; Mills, Kathryn; Cummings, Jeffrey; Corbett, Anne			Impact of the Covid-19 pandemic on neuropsychiatric symptoms and antipsychotic prescribing for people with dementia in nursing home settings	INTERNATIONAL JOURNAL OF GERIATRIC PSYCHIATRY			English	Article						antipsychotics; Covid; dementia; neuropsychiatric; nursing home	ATYPICAL ANTIPSYCHOTICS; CARE; RESIDENTS; DRUGS	Objectives: This study aimed to determine the impact of the Covid-19 pandemic on neuropsychiatric symptoms and antipsychotic use in people with dementia living in nursing homes.Methods: This was a comparative analysis of baseline data from two large nursing home studies, one conducted during (COVID-iWHELD study) and one prior (WHELD study) to the pandemic. It involves data from 69 and 149 nursing…	[McDermid, Joanne; Ballard, Clive; Fox, Chris; Fossey, Jane; Clare, Linda; Sweetnam, Adrienne; Mills, Kathryn; Corbett, Anne] Univ Exeter, Med Sch, St Lukes Campus, Exeter EX1 2LU, England; [McDermid, Joanne; Khan, Zunera; Aarsland, Dag] Kings Coll London, Inst Psychiat Psychol & Neurosci, London, England; [Clare, Linda] NIHR Appl Res Collaborat South West Peninsula, Exeter, England; [Moniz-Cook,…	University of Exeter; University of London; King's College London; University of Hull; Universite de Toulouse; Universite Toulouse III - Paul Sabatier; CHU de Toulouse; Nevada System of Higher Education (NSHE); University of Nevada Las Vegas	Ballard, C (corresponding author), Univ Exeter, Med Sch, St Lukes Campus, Exeter EX1 2LU, England.	c.ballard@exeter.ac.uk	Mondaca Gómez, Katherine/JED-5127-2023		Research Councils UK; National Institute for Health Research	Research Councils UK(UK Research & Innovation (UKRI)); National Institute for Health Research(National Institutes of Health Research (NIHR))	Research Councils UK; National Institute for Health Research		27	3	3	0	0	WILEY	HOBOKEN	111 RIVER ST, HOBOKEN 07030-5774, NJ USA	0885-6230	1099-1166		INT J GERIATR PSYCH	Int. J. Geriatr. Psychiatr.	JAN	2023	38	1
J	Neumann, E; Ballmer, L; Studhalter, O; Schmid, N; Jung, HH				Neumann, Eileen; Ballmer, Lisa; Studhalter, Olivia; Schmid, Nicole; Jung, Hans H.			Dementia During the COVID-19 Pandemic: Experiences From Clinicians, Patients, and Caregivers in Switzerland	GERONTOLOGY AND GERIATRIC MEDICINE			English	Article						dementia; pandemic; experiences; qualitative; Switzerland		Background: The COVID-19 pandemic had a significant impact on the Swiss health care system, affecting especially vulnerable people, such as patients suffering from dementia. The purpose of this study was to investigate the challenges experienced by dementia patients, their carers, and clinicians during the pandemic in Switzerland. Methods: An online survey was sent to all memory clinics in the Ge…	[Neumann, Eileen; Ballmer, Lisa; Studhalter, Olivia; Schmid, Nicole; Jung, Hans H.] Univ Hosp Zurich, Zurich, Switzerland; [Neumann, Eileen; Jung, Hans H.] Univ Zurich, Zurich, Switzerland	University of Zurich; University Zurich Hospital; University of Zurich	Neumann, E (corresponding author), Univ Hosp Zurich, Dept Neurol, Frauenklin Str 26, CH-8091 Zurich, Switzerland.	eileen.neumann@uzh.ch							19	1	1	1	1	SAGE PUBLICATIONS INC	THOUSAND OAKS	2455 TELLER RD, THOUSAND OAKS, CA 91320 USA		2333-7214		GERONTOL GERIATR MED	Gerontol. Geriatr. Med.		2023	9
J	Theresa, RM; Nugraheni, P; Irawan, A; Fiqih, MA				Theresa, Ria Maria; Nugraheni, Putri; Irawan, Attaufiq; Fiqih, Muhammad Ariq			Progression of dementia symptoms in old patients because of confinement in the COVID-19 pandemic era: challenges for mental health workers and caregivers	JOURNAL OF POPULATION THERAPEUTICS AND CLINICAL PHARMACOLOGY			English	Article						dementia; confinement; covid-19 pandemic; mental health; caregivers	PSYCHOLOGICAL SYMPTOMS; FAMILY CARERS; EPIDEMIC	Currently, the whole world is experiencing a COVID-19 pandemic. The elderly are one of the populations with a high physical and mental risk of being affected by covid-19. Dementia is a psychiatric disorder that is often experienced by the elderly. We describe two cases of dementia that occurred during the COVID-19 pandemic situation. Both cases explain the condition of dementia patients during qu…	[Theresa, Ria Maria; Irawan, Attaufiq; Fiqih, Muhammad Ariq] Univ Pembangunan Nas Vet Jakarta, Fac Med, Jakarta, Indonesia; [Nugraheni, Putri] Pelabuhan Jakarta Hosp, Dept Psychiat, Jakarta, Indonesia		Theresa, RM (corresponding author), Univ Pembangunan Nas Vet Jakarta, Fac Med, Jakarta, Indonesia.	ria.maria@upnvj.ac.id		Irawan, Attaufiq/0009-0006-4413-9639					25	0	0	0	0	RESEARCHTRENTZ ACAD PUBL EDUCATION SERVICES	Somerville	240 Elm Street, 2nd & 3rd Floors, Somerville, MA, UNITED STATES	2561-8741			J POPUL THER CLIN PH	J. Popul. Ther. Clin. Pharmacol.		2023	30	2
J	Wongmek, A; Wongviriyawong, T; Pitiyarn, S; Siritipakorn, P; Phannarus, H; Muangpaisan, W				Wongmek, Apichaya; Wongviriyawong, Titima; Pitiyarn, Sutisa; Siritipakorn, Pitiporn; Phannarus, Harisd; Muangpaisan, Weerasak			Effect of the COVID-19 Pandemic on the Self-Perceived Change of Caregivers' Burden in Providing Care for People With Dementia	GERONTOLOGY AND GERIATRIC MEDICINE			English	Article						coronavirus disease 2019; caregiver burden; caregiver distress; depression; dementia	NEEDS	Objectives: To explore how the COVID-19 pandemic affects caregiver (CG) burden, the quality of care provided to people with dementia (PwD) and their perceived changes between before and during the pandemic. Methods: A cross-sectional study surveyed primary CGs about burden and self-perceived change in multidimensional domains and compared these before and during the pandemic. Results: About 135 p…	[Wongmek, Apichaya; Wongviriyawong, Titima] Mahidol Univ, Dept Med, Fac Med, Siriraj Hosp, Bangkok, Thailand; [Phannarus, Harisd; Muangpaisan, Weerasak] Mahidol Univ, Dept Prevent & Social Med, Fac Med, Siriraj Hosp, Bangkok, Thailand; [Pitiyarn, Sutisa; Siritipakorn, Pitiporn] Mahidol Univ, Siriraj Hosp, Dept Nursing, Bangkok, Thailand	Mahidol University; Mahidol University; Mahidol University	Phannarus, H (corresponding author), Mahidol Univ, Dept Prevent & Social Med, Fac Med, Siriraj Hosp, 2 Siriraj Hosp, Bangkok 10700, Thailand.	harisd.pha@mahidol.edu							44	0	0	0	0	SAGE PUBLICATIONS INC	THOUSAND OAKS	2455 TELLER RD, THOUSAND OAKS, CA 91320 USA		2333-7214		GERONTOL GERIATR MED	Gerontol. Geriatr. Med.		2023	9
J	Kratzer, A; Diehl, K; Gefeller, O; Meyer, S; Graessel, E				Kratzer, Andre; Diehl, Kristina; Gefeller, Olaf; Meyer, Sebastian; Graessel, Elmar			Non-pharmacological, psychosocial MAKS-s intervention for people with severe dementia in nursing homes: results of a cluster-randomised trial	BMC GERIATRICS			English	Article						Severe dementia; Psychosocial intervention; Behavioural and psychological symptoms of dementia; Quality of life; Nursing home; RCT	QUALITY-OF-LIFE; NEUROPSYCHIATRIC INVENTORY; INTERNAL CONSISTENCY; CONSTRUCT-VALIDITY; BEHAVIOR PROBLEMS; CARE; RELIABILITY; RESIDENTS; SYMPTOMS; PREVALENCE	Background: Severe dementia is one of the most challenging conditions when caring for people in nursing homes. A manualised non-pharmacological, psychosocial group intervention especially adapted to the needs of people with severe dementia (PWSDs) is currently still lacking. To close this gap, we adapted the evidence-based multicomponent non-pharmacological MAKS intervention (Motor stimulation, A…	[Kratzer, Andre; Diehl, Kristina; Graessel, Elmar] Friedrich Alexander Univ Erlangen Nurnberg FAU, Ctr Hlth Serv Res Med, Dept Psychiat & Psychotherapy, Uniklinikum Erlangen, Schwabachanlage 6, D-91054 Erlangen, Germany; [Gefeller, Olaf; Meyer, Sebastian] Friedrich Alexander Univ Erlangen Nurnberg FAU, Inst Med Informat, Biometry, Epidemiol IMBE, Waldstrasse 6, D-91054 Erlangen, Germany	University of Erlangen Nuremberg; University of Erlangen Nuremberg	Kratzer, A (corresponding author), Friedrich Alexander Univ Erlangen Nurnberg FAU, Ctr Hlth Serv Res Med, Dept Psychiat & Psychotherapy, Uniklinikum Erlangen, Schwabachanlage 6, D-91054 Erlangen, Germany.	andre.kratzer@uk-erlangen.de		Kratzer, Andre/0000-0001-7906-3079	Projekt DEAL; German National Association of the Statutory Health Insurance and Long-Term Care Insurance Funds (GKV-Spitzenverband, Germany)	Projekt DEAL; German National Association of the Statutory Health Insurance and Long-Term Care Insurance Funds (GKV-Spitzenverband, Germany)	Open Access funding enabled and organized by Projekt DEAL. The MAKS-s study (reference funding number: GKV-SV339) was supported by grants from the German National Association of the Statutory Health Insurance and Long-Term Care Insurance Funds (GKV-Spitzenverband, Germany) as part of the programme 'Model projects for further development of the statutory German nursing care insurance' according to…		52	1	1	2	6	BMC	LONDON	CAMPUS, 4 CRINAN ST, LONDON N1 9XW, ENGLAND		1471-2318		BMC GERIATR	BMC Geriatr.	DEC 28	2022	22	1
J	Savla, J; Roberto, KA; McCann, BR; Blieszner, R				Savla, Jyoti; Roberto, Karen A. A.; McCann, Brandy R. R.; Blieszner, Rosemary			COVID-19 Vaccination Experiences of Family Caregivers of Persons Living with Dementia in Rural Appalachia	JOURNAL OF APPLIED GERONTOLOGY			English	Article						qualitative methods; caregiving; dementia; rural; pandemic; vaccine	UNITED-STATES; HEALTH; PEOPLE	The study investigated COVID-19 vaccine acceptance, hesitancy, and barriers among family caregivers of rural community-dwelling persons living with dementia (PLwD). Three waves of telephone interviews with 26 family caregivers (96% White, 81% Female, M-age = 63 +/- 12 years) were analyzed using thematic content analysis. At Wave 3, although all dyads were eligible, only 10 dyads had received thei…	[Savla, Jyoti; Roberto, Karen A. A.; McCann, Brandy R. R.; Blieszner, Rosemary] Virginia Tech, Ctr Gerontol, Blacksburg, VA USA; [Roberto, Karen A. A.] Virginia Tech, ISCE, Blacksburg, VA USA; Virginia Polytech Inst & State Univ, Ctr Gerontol, Blacksburg, VA USA; [Savla, Jyoti] Virginia Tech, Ctr Gerontol, 230 Grove Lane, ISCE Room 205, Blacksburg, VA 24061 USA; [Savla, Jyoti] Mail Code 0555, Bla…	Virginia Polytechnic Institute & State University; Virginia Polytechnic Institute & State University; Virginia Polytechnic Institute & State University; Virginia Polytechnic Institute & State University	Savla, J (corresponding author), Virginia Tech, Ctr Gerontol, 230 Grove Lane, ISCE Room 205, Blacksburg, VA 24061 USA.;Savla, J (corresponding author), Mail Code 0555, Blacksburg, VA 24061 USA.	JSavla@vt.edu	Savla, Jyoti/J-7125-2015; Roberto, Karen A./A-6981-2008	Savla, Jyoti/0000-0001-7142-3770; McCann, Brandy Renee/0000-0001-6210-5332; Roberto, Karen A./0000-0003-1153-1811	Virginia Tech's COVID Rapid Response Fund; National Institute on Aging; [R21AG054682]	Virginia Tech's COVID Rapid Response Fund; National Institute on Aging(United States Department of Health & Human ServicesNational Institutes of Health (NIH) - USANIH National Institute on Aging (NIA));	The author(s) disclosed receipt of the following financial support for the research, authorship, and/or publication of this article: This work was supported by the Virginia Tech's COVID Rapid Response Fund and National Institute on Aging (R21AG054682).		38	1	1	0	0	SAGE PUBLICATIONS INC	THOUSAND OAKS	2455 TELLER RD, THOUSAND OAKS, CA 91320 USA	0733-4648	1552-4523		J APPL GERONTOL	J. Appl. Gerontol.	MAY	2023	42	5
J	Kühl, A; Hering, C; Herrmann, WJ; Gangnus, A; Kohl, R; Steinhagen-Thiessen, E; Kuhlmey, A; Gellert, P				Kuehl, Anja; Hering, Christian; Herrmann, Wolfram J.; Gangnus, Annabell; Kohl, Raphael; Steinhagen-Thiessen, Elisabeth; Kuhlmey, Adelheid; Gellert, Paul			General practitioner care in nursing homes during the first wave of the COVID-19 pandemic in Germany: a retrospective survey among nursing home managers	BMC PRIMARY CARE			English	Article						General practitioners; Primary care physicians; Nursing homes; COVID-19; Visiting restrictions; Healthcare provision; Primary care	ONLINE SURVEY; RESIDENTS; TIMES	Background: Though evidence on the detrimental impact of the COVID-19 pandemic in nursing homes is vast, research focusing on general practitioners' (GP) care during the pandemic in nursing homes is still scarce. Methods: A retrospective online survey among 1,010 nursing home managers in Germany was conducted during the first wave of the COVID-19 pandemic between November 2020 and February 2021. …	[Kuehl, Anja; Hering, Christian; Gangnus, Annabell; Kohl, Raphael; Kuhlmey, Adelheid; Gellert, Paul] Charite Univ Med Berlin, Inst Med Sociol & Rehabil Sci, Berlin, Germany; [Herrmann, Wolfram J.] Charite Univ Med Berlin, Inst Gen Practice & Family Med, Berlin, Germany; [Steinhagen-Thiessen, Elisabeth] Charite Univ Med Berlin, Dept Endocrinol Diabet & Metab, Berlin, Germany	Free University of Berlin; Humboldt University of Berlin; Charite Universitatsmedizin Berlin; Free University of Berlin; Humboldt University of Berlin; Charite Universitatsmedizin Berlin; Free University of Berlin; Humboldt University of Berlin; Charite Universitatsmedizin Berlin	Kühl, A (corresponding author), Charite Univ Med Berlin, Inst Med Sociol & Rehabil Sci, Berlin, Germany.	anja.kuehl2@charite.de	; Herrmann, Wolfram/C-8972-2013	Gellert, Paul/0000-0001-7492-7210; Kohl, Raphael/0000-0001-8009-1640; Herrmann, Wolfram/0000-0002-9505-4911	Projekt DEAL; Germany's GKVSpitzenverband (The National Association of Statutory Health insurance Funds); National Association of Statutory Health Insurance Funds	Projekt DEAL; Germany's GKVSpitzenverband (The National Association of Statutory Health insurance Funds); National Association of Statutory Health Insurance Funds	Open Access funding enabled and organized by Projekt DEAL. The project COVID-Heim is funded by Germany's GKVSpitzenverband (The National Association of Statutory Health insurance Funds). The National Association of Statutory Health Insurance Funds has taken on a central role in the German healthcare system as from July 1, 2008, being the central association of the health insurance funds at the fe…		42	2	2	0	2	BMC	LONDON	CAMPUS, 4 CRINAN ST, LONDON N1 9XW, ENGLAND		2731-4553		BMC PRIM CARE	BMC Prim. Care	DEC 22	2022	23	1
J	Llaneza, DH; Llaneza, AJ; Kozlov, E				Llaneza, Danielle H.; Llaneza, Amanda J.; Kozlov, Elissa			Perceived Benefits and Barriers of mHealth Mindfulness Use for Caregivers of Older Adults with Cognitive Impairment: A Qualitative Exploration	CLINICAL GERONTOLOGIST			English	Article; Early Access						mHealth; dementia; family caregiving; app intervention; mindfulness therapy	DEMENTIA; EFFICACY; THERAPY; FEASIBILITY; INTERVIEWS; APPS	ObjectivesMobile (mHealth) mindfulness-based interventions have the potential to be feasible, acceptable, effective, and scalable interventions for caregivers of people living with cognitive impairment. This qualitative study of caregivers of older adults with cognitive impairment explored caregivers' experiences using a mindfulness therapy mobile application.MethodsFifteen caregivers were interv…	[Llaneza, Danielle H.; Kozlov, Elissa] Rutgers State Univ, Sch Publ Hlth, Dept Hlth Behav Society & Policy, Piscataway, NJ USA; [Llaneza, Amanda J.] Univ Oklahoma, Hudson Coll Publ Hlth, Dept Biostat & Epidemiol, Hlth Sci Ctr, Oklahoma City, OK USA; [Kozlov, Elissa] 683 Hoes Ln West, Piscataway, NJ 08854 USA	Rutgers State University System; Rutgers New Brunswick; University of Oklahoma System; University of Oklahoma Health Sciences Center	Kozlov, E (corresponding author), 683 Hoes Ln West, Piscataway, NJ 08854 USA.	ekk49@sph.rutgers.edu							39	0	0	5	8	ROUTLEDGE JOURNALS, TAYLOR & FRANCIS LTD	ABINGDON	2-4 PARK SQUARE, MILTON PARK, ABINGDON OX14 4RN, OXON, ENGLAND	0731-7115	1545-2301		CLIN GERONTOLOGIST	Clin. Gerontol.	2022 DEC 12	2022
J	Smit, KD; Bolt, SR; de Boer, B; Verbeek, H; Meijers, JMM				Smit, Kirsten D.; Bolt, Sascha R.; de Boer, Bram; Verbeek, Hilde; Meijers, Judith M. M.			End-of-life care for people with dementia on a green care farm during the COVID-19 pandemic: a qualitative study	BMC GERIATRICS			English	Article						Dementia; Palliative care; Green care farms; Experiences of healthcare workers and family caregivers; COVID-19		Objective: Green care farms combine agriculture production with health-related, social and educational services. In the Netherlands, they form an alternative to traditional nursing homes for people with dementia. Green care farms that offer 24-hour care, also offers end-of-life care. To date, little is known about end-of-life care for people with dementia on green care farms. This study aimed to …	[Smit, Kirsten D.] Univ Utrecht, Univ Med Ctr Utrecht, Clin Hlth Sci, Nursing Sci Program, Utrecht, Netherlands; [Smit, Kirsten D.; Bolt, Sascha R.; de Boer, Bram; Verbeek, Hilde; Meijers, Judith M. M.] Maastricht Univ, Care & Publ Hlth Res Inst, Dept Hlth Serv Res, Maastricht, Netherlands; [Bolt, Sascha R.; de Boer, Bram; Verbeek, Hilde; Meijers, Judith M. M.] Living Lab Ageing & Long Term Care,…	Utrecht University; Utrecht University Medical Center; Maastricht University; Maastricht University Medical Centre (MUMC); Tilburg University	Smit, KD (corresponding author), Univ Utrecht, Univ Med Ctr Utrecht, Clin Hlth Sci, Nursing Sci Program, Utrecht, Netherlands.;Smit, KD (corresponding author), Maastricht Univ, Care & Publ Hlth Res Inst, Dept Hlth Serv Res, Maastricht, Netherlands.	Kirstensmit7@hotmail.com	Meijers, Judith/IAJ-5607-2023						21	1	1	1	4	BMC	LONDON	CAMPUS, 4 CRINAN ST, LONDON N1 9XW, ENGLAND		1471-2318		BMC GERIATR	BMC Geriatr.	DEC 12	2022	22	1
J	Emmerson, C; Hollinghurst, J; North, L; Fry, R; Akbari, A; Humphreys, C; Gravenor, MB; Lyons, RA				Emmerson, Chris; Hollinghurst, Joseph; North, Laura; Fry, Richard; Akbari, Ashley; Humphreys, Ciaran; Gravenor, Mike B.; Lyons, Ronan A.			The impact of dementia, frailty and care home characteristics on SARS-CoV-2 incidence in a national cohort of Welsh care home residents during a period of high community prevalence	AGE AND AGEING			English	Article						COVID-19; dementia; care homes; SARS-CoV-2; frailty; older people	VALIDATION	Background dementia may increase care home residents' risk of COVID-19, but there is a lack of evidence on this effect and on interactions with individual and care home-level factors. Methods we created a national cross-sectional retrospective cohort of care home residents in Wales for 1 September to 31 December 2020. Risk factors were analysed using multi-level logistic regression to model the l…	[Emmerson, Chris; Humphreys, Ciaran] Publ Hlth Wales, Cardiff, Wales; [Hollinghurst, Joseph; North, Laura; Fry, Richard; Akbari, Ashley; Lyons, Ronan A.] Swansea Univ, Populat Data Sci & Hlth Data Res UK, Swansea, Wales; [Gravenor, Mike B.] Swansea Univ, Med Sch, Swansea, Wales	Swansea University; Swansea University	Emmerson, C (corresponding author), Publ Hlth Wales, Cardiff, Wales.	Chris.Emmerson@wales.nhs.uk; j.p.hollinghurst@swansea.ac.uk; l.north@swansea.ac.uk; r.j.fry@swansea.ac.uk; a.akbari@swansea.ac.uk; Ciaran.Humphreys@wales.nhs.uk; m.b.gravenor@swansea.ac.uk; r.a.lyons@swansea.ac.uk	Fry, Richard/G-8840-2017	Fry, Richard/0000-0002-7968-6679; Hollinghurst, Joseph/0000-0002-3556-2017; Lyons, Ronan/0000-0001-5225-000X; Emmerson, Chris/0000-0001-6112-7644; Akbari, Ashley/0000-0003-0814-0801	Medical Research Council [MR/V028367/1]; Health Data Research (HDR) UK from HDR UK Ltd - UK Medical Research Council [HDR-9006]; Engineering and Physical Sciences Research Council; Economic and Social Research Council; Department of Health and Social Care (England); Chief Scientist Office of the Scottish Government Health and Social Care Directorates; Health and Social Care Research and Developme…	Medical Research Council(UK Research & Innovation (UKRI)Medical Research Council UK (MRC)); Health Data Research (HDR) UK from HDR UK Ltd - UK Medical Research Council; Engineering and Physical Sciences Research Council(UK Research & Innovation (UKRI)Engineering & Physical Sciences Research Council (EPSRC)); Economic and Social Research Council(UK Research & Innovation (UKRI)Economic & Social Res…	This work was supported by the Con-COV team funded by the Medical Research Council (grant number: MR/V028367/1). This work was supported by Health Data Research (HDR) UK, which receives its funding from HDR UK Ltd (HDR-9006) funded by the UK Medical Research Council, Engineering and Physical Sciences Research Council, Economic and Social Research Council, Department of Health and Social Care (Eng…		34	1	1	0	2	OXFORD UNIV PRESS	OXFORD	GREAT CLARENDON ST, OXFORD OX2 6DP, ENGLAND	0002-0729	1468-2834		AGE AGEING	Age Ageing	DEC 5	2022	51	12
J	Chew, EYH; Ong, ZL; Glass, GF; Chan, EY				Chew, Esther Yin Hui; Ong, Zhi Lei; Glass Jr, George Frederick; Chan, Ee-Yuee			'24/7' Caregiving: A Qualitative Analysis of an Emerging Phenomenon of Interest in Caregiving	INTERNATIONAL JOURNAL OF ENVIRONMENTAL RESEARCH AND PUBLIC HEALTH			English	Article						family caregiver; caregiving; dementia; older persons; caregiving burden; COVID-19; stress	DEMENTIA; COVID-19; SERVICES; PEOPLE; NEEDS	The COVID-19 pandemic has exacerbated the difficulties faced by caregivers who have to provide continuous '24/7' care to persons with dementia with minimal formal and informal support. While caregivers have reported heightened levels of caregiving distress and burden during the pandemic, there remains a dearth of research pertaining to their lived experiences of providing continuous care with lit…	[Chew, Esther Yin Hui; Ong, Zhi Lei; Glass Jr, George Frederick; Chan, Ee-Yuee] Tan Tock Seng Hosp, Ctr Healthcare Innovat, Nursing Serv, Nursing Res Unit, Singapore 308443, Singapore; [Chan, Ee-Yuee] Geriatr Educ & Res Inst GERI, Singapore 768024, Singapore	Tan Tock Seng Hospital	Chan, EY (corresponding author), Tan Tock Seng Hosp, Ctr Healthcare Innovat, Nursing Serv, Nursing Res Unit, Singapore 308443, Singapore.;Chan, EY (corresponding author), Geriatr Educ & Res Inst GERI, Singapore 768024, Singapore.	ee_yuee_chan@ttsh.com.sg		Chan, Ee-Yuee/0000-0001-8662-4487; Chew, Esther/0000-0003-2353-8121; Ong, Zhi Lei/0000-0002-6364-1345; Glass, George/0000-0003-0667-3954					35	0	0	1	2	MDPI	BASEL	ST ALBAN-ANLAGE 66, CH-4052 BASEL, SWITZERLAND		1660-4601		INT J ENV RES PUB HE	Int. J. Environ. Res. Public Health	DEC	2022	19	24
J	Donnellan, WJ; Hirons, A; Clarke, K; Muinos, C; McCabe, L				Donnellan, Warren James; Hirons, Annalise; Clarke, Katie; Muinos, Christian; McCabe, Laura			Exploring Resilience in UK-Based Domiciliary Care Workers before and during the COVID-19 Pandemic	INTERNATIONAL JOURNAL OF ENVIRONMENTAL RESEARCH AND PUBLIC HEALTH			English	Article						resilience; domiciliary; carers; COVID-19; qualitative	RETENTION	Domiciliary carers (DCs) provide an invaluable service that enables people living with dementia (PLWD) to remain living in their own homes for as long as possible. We know a lot about the negative impacts of providing domiciliary care and recent evidence suggests that this was exacerbated by the COVID-19 pandemic. However, we know much less about how these DCs manage the stressors associated with…	[Donnellan, Warren James; Hirons, Annalise; Clarke, Katie; Muinos, Christian; McCabe, Laura] Univ Liverpool, Dept Psychol, Eleanor Rathbone Bldg,Bedford St South, Liverpool L69 7ZA, England	University of Liverpool	Donnellan, WJ (corresponding author), Univ Liverpool, Dept Psychol, Eleanor Rathbone Bldg,Bedford St South, Liverpool L69 7ZA, England.	wjd@liverpool.ac.uk		Clarke, Katie/0000-0002-4162-6769; Donnellan, Warren James/0000-0002-0224-9155; hirons, annalise/0000-0002-9225-4539					29	0	0	0	1	MDPI	BASEL	ST ALBAN-ANLAGE 66, CH-4052 BASEL, SWITZERLAND		1660-4601		INT J ENV RES PUB HE	Int. J. Environ. Res. Public Health	DEC	2022	19	23
J	Oyeyemi, DM; Omer, ZB; Brown, B; Freimund, J; Gummerson, C; Rink, A; Gallant, N; Marottoli, RA				Oyeyemi, Deborah M.; Omer, Zehra B.; Brown, Bryan; Freimund, Jennifer; Gummerson, Christine; Rink, Andrea; Gallant, Noelle; Marottoli, Richard A.			Developing an animated COVID-19 e-curriculum for adults with dementia and caregivers: Challenges and solutions	PATIENT EDUCATION AND COUNSELING			English	Article						Animation; Pandemic; Dementia; Caregiver; Education	IMPACT; VIDEO; PICTURES; PATIENT; PEOPLE	Objectives: Effective education and support for adults with dementia and their caregivers around pandemic issues is critical for protecting them. Animation-based learning has shown promise in patient education. We collaborated with educators and support staff at Alzheimer's Association Connecticut (AACT) to conduct a mixedmethods study and develop an animated e-curriculum addressing pandemic rela…	[Oyeyemi, Deborah M.; Omer, Zehra B.; Freimund, Jennifer; Rink, Andrea; Gallant, Noelle; Marottoli, Richard A.] Yale Univ, Dept Internal Med, Sect Geriatr, Sch Med, New Haven, CT 06510 USA; [Omer, Zehra B.; Marottoli, Richard A.] VA Connecticut Healthcare Syst, Dept Geriatr & Extended Care, West Haven, CT 06516 USA; [Brown, Bryan] Yale Univ, Dept Internal Med, Sch Med, New Haven, CT USA; [Gummers…	Yale University; US Department of Veterans Affairs; Veterans Health Administration (VHA); VA Connecticut Healthcare System; Yale University; Yale University; Hackensack University Medical Center; University of Hawaii System; The Queen's Medical Center	Omer, ZB (corresponding author), Yale Univ, Dept Internal Med, Sect Geriatr, Sch Med, New Haven, CT 06510 USA.;Omer, ZB (corresponding author), Hackensack Univ, Ctr Hlth Sr Living, Med Ctr, 360 Essex Str,Suite 401, Hackensack, NJ 07601 USA.	zehra.omer@hmhn.orgr		Oyeyemi Walton, Deborah/0000-0003-4142-7505	Health Resources and Services Administration (HRSA) of the U.S. Department of Health and Human Services (HHS) [T1MHP39071]	Health Resources and Services Administration (HRSA) of the U.S. Department of Health and Human Services (HHS)	Funding This project was supported by the Health Resources and Services Administration (HRSA) of the U.S. Department of Health and Human Services (HHS) under grant number T1MHP39071, titled Geriatrics Workforce Enhancement Program COVID. The funding sources had no role in study design and methodology, nor in sample analysis and preparation of this manuscript.		31	0	0	2	3	ELSEVIER IRELAND LTD	CLARE	ELSEVIER HOUSE, BROOKVALE PLAZA, EAST PARK SHANNON, CO, CLARE, 00000, IRELAND	0738-3991	1873-5134		PATIENT EDUC COUNS	Patient Educ. Couns.	JAN	2023	106
J	Tsen, C; Andreatto, CAD; Aily, JB; Pelicioni, PHS; Neto, DB; Mattiello, SM; Gomes, GAD; de Andrade, LP				Tsen, Carolina; Andreatto, Carla Andreza de Almeida; Aily, Jessica Bianca; Pelicioni, Paulo Henrique Silva; Neto, Decio Bueno; Mattiello, Stela Marcia; Gomes, Grace Angelica de Oliveira; de Andrade, Larissa Pires			Effects of telehealth on functional capacity, mental health and quality of life among older people with dementia: LAPESI telehealth protocol for a randomized controlled trial	PHYSIOTHERAPY RESEARCH INTERNATIONAL			English	Article						COVID-19; dementia; disability and health; international classification of functioning; telehealth	ALZHEIMERS-DISEASE; PHYSICAL-ACTIVITY; CAREGIVER BURDEN; COGNITIVE TELEREHABILITATION; NEUROPSYCHIATRIC SYMPTOMS; INTERVENTION; EFFICACY; IMPACT; BENEFITS; VERSION	BackgroundTelehealth can be an alternative action at a distance that can help as a form of motor intervention, alleviating the deleterious effects arising from social distancing on functional capacity, mental health and quality of life among older people with dementia during the COVID-19 pandemic. PurposeWe aim to analyze the effects of a telehealth program on functional capacity, mental health a…	[Tsen, Carolina; Andreatto, Carla Andreza de Almeida; Aily, Jessica Bianca; Neto, Decio Bueno; Mattiello, Stela Marcia; de Andrade, Larissa Pires] Univ Fed Sao Carlos, Dept Physiotherapy, Sao Carlos, SP, Brazil; [Pelicioni, Paulo Henrique Silva] Univ New South Wales, Sch Hlth Sci, Randwick, NSW, Australia; [Pelicioni, Paulo Henrique Silva] Neurosci Res Australia, Randwick, NSW, Australia; [Gomes,…	Universidade Federal de Sao Carlos; University of New South Wales Sydney; Neuroscience Research Australia; Universidade Federal de Sao Carlos; Universidade Federal de Sao Carlos	de Andrade, LP (corresponding author), Univ Fed Sao Carlos, Ctr Biol & Hlth Sci, Dept Physiotherapy, Multidisciplinary Lab Res Elderly Hlth, Rodovia Washington Luis,km 235,Bairro Monjolinho, BR-13565905 Sao Carlos, SP, Brazil.	larissa.andrade@ufscar.br	Andrade, Larissa/HLG-7784-2023; Mattiello, Stela Marcia/C-5757-2013	Mattiello, Stela Marcia/0000-0001-9484-8026; Silva Pelicioni, Paulo Henrique/0000-0003-3168-3388	Fundacao de Amparo a Pesquisa do Estado de Sao Paulo	Fundacao de Amparo a Pesquisa do Estado de Sao Paulo(Fundacao de Amparo a Pesquisa do Estado de Sao Paulo (FAPESP))	Fundacao de Amparo a Pesquisa do Estado de Sao Paulo		56	0	0	2	2	WILEY	HOBOKEN	111 RIVER ST, HOBOKEN 07030-5774, NJ USA	1358-2267	1471-2865		PHYSIOTHER RES INT	Physiother. Res. Int.	APR	2023	28	2
J	Lee, KTY; Cassidy, J; Zhao, J; Mitchell, J				Lee, Kathy; Cassidy, Jessica; Zhao, Joe; Mitchell, Jaci			Understanding Challenges and Coping Strategies Experienced by Chinese American Family Caregivers of Persons with Dementia	JOURNAL OF APPLIED GERONTOLOGY			English	Article						minority caregiving; COVID-19; caregiving stressors; diversity and ethnicity; qualitative methods	ASSOCIATION	The purpose of this study was to explore the caregiving experience of Chinese American family caregivers of persons with dementia with a focus on challenges and coping strategies. Using a qualitative study design, we conducted semi-structured interviews with 26 Chinese American family caregivers and analyzed the data using thematic analysis. We also identified their caregiving experience specific…	[Lee, Kathy; Cassidy, Jessica; Mitchell, Jaci] Univ Texas Arlington, Sch Social Work, 211 S Cooper St, Arlington, TX 76019 USA; [Zhao, Joe] Univ Houston, Grad Coll Social Work, Houston, TX USA	University of Texas System; University of Texas Arlington; University of Houston System; University of Houston	Lee, KTY (corresponding author), Univ Texas Arlington, Sch Social Work, 211 S Cooper St, Arlington, TX 76019 USA.	kathy.lee@uta.edu	Lee, Kathy/ADV-0634-2022	Lee, Kathy/0000-0001-9603-1685					30	0	0	1	3	SAGE PUBLICATIONS INC	THOUSAND OAKS	2455 TELLER RD, THOUSAND OAKS, CA 91320 USA	0733-4648	1552-4523		J APPL GERONTOL	J. Appl. Gerontol.	MAY	2023	42	5
J	O'Connor, MK; Nicholson, R; Epstein, C; Donley, T; Salant, R; Nguyen, AH; Shirk, S; Stevenson, E; Mittelman, MS				O'Connor, Maureen K.; Nicholson, Roscoe; Epstein, Cynthia; Donley, Tiffany; Salant, Rebecca; Nguyen, Andrew H.; Shirk, Steven; Stevenson, Elizabeth; Mittelman, Mary S.			Telehealth Support for Dementia Caregivers During the COVID-19 Pandemic: Lessons Learned From the NYU Family Support Program	AMERICAN JOURNAL OF GERIATRIC PSYCHIATRY			English	Article						Alzheimer?s Disease; caregiving; COVID-19; comprehensive support	PHYSICAL HEALTH; INTERVENTION; IMPACT; TECHNOLOGY; CARERS; PEOPLE	Objectives: In response to the needs of dementia caregivers during the COVID-19 pandemic, the NYU Langone Alzheimer's Disease and Related Disorders Family Support Program (FSP) quickly transitioned to providing most services online. To understand how dementia caregivers experienced FSP services after the switch to video telehealth, we conducted qualitative interviews of spouse or partner dementia…	[O'Connor, Maureen K.; Nguyen, Andrew H.] Boston Univ, Sch Med, Boston, MA USA; [O'Connor, Maureen K.; Nguyen, Andrew H.; Shirk, Steven] VA Bedford Healthcare Syst, Bedford, MA USA; [Epstein, Cynthia; Donley, Tiffany; Salant, Rebecca; Stevenson, Elizabeth; Mittelman, Mary S.] NYU Langone Hlth, New York, NY USA; [Nicholson, Roscoe] Univ Chicago, Chicago, IL USA; [Nicholson, Roscoe] Univ Massachuse…	Boston University; NYU Langone Medical Center; University of Chicago; University of Massachusetts System; University of Massachusetts Worcester; NYU Langone Medical Center	Mittelman, MS (corresponding author), NYU Langone Hlth, 145 East 32nd St Fifth Floor 509, New York, NY 10016 USA.	mittelman@nyulangone.org							41	5	5	1	7	ELSEVIER SCIENCE INC	NEW YORK	STE 800, 230 PARK AVE, NEW YORK, NY 10169 USA	1064-7481	1545-7214		AM J GERIAT PSYCHIAT	Am. J. Geriatr. Psychiatr.	JAN	2023	31	1
J	Miyawaki, CE; Tahija, N; McClellan, A; Chen, NW				Miyawaki, Christina E.; Tahija, Nina; McClellan, Angela; Chen, Nai-Wei			Feasibility Study of Caregiver-Provided Life Review: Implementation, Adaptation, and Effects on Care Recipients' Depressive Symptoms	CLINICAL GERONTOLOGIST			English	Review; Early Access						Caregiver; care recipient; community dwellers; dementia; depression; feasibility study; gerontology; life review; older adults	OLDER-ADULTS; HEALTH-SERVICES; REMINISCENCE; SEVERITY; VALIDITY; PHQ-9	Objectives This study aimed to examine the feasibility of unpaid, family/friend caregivers conducting life reviews with people with dementia in long-term care and community settings and reported on how we adapted the intervention modality under the COVID-19 pandemic. Methods Twenty-one caregiver-care recipient dyads completed 6 weekly life review sessions. The intervention format was modified to …	[Miyawaki, Christina E.; Tahija, Nina] Univ Houston, Grad Coll Social Work, 3511 Cullen Blvd,Room 110HA, Houston, TX 77204 USA; [McClellan, Angela] Baylor Univ, Diana R Garland Sch Social Work, Waco, TX 76798 USA; [Chen, Nai-Wei] Beaumont Hlth Syst, Beaumont Res Inst, Royal Oak, MI USA	University of Houston System; University of Houston; Baylor University; Beaumont Health	Miyawaki, CE (corresponding author), Univ Houston, Grad Coll Social Work, 3511 Cullen Blvd,Room 110HA, Houston, TX 77204 USA.	cemiyawaki@uh.edu			Alzheimer's Association [AARG-20-685255]	Alzheimer's Association(Alzheimer's Association)	This work was supported by the Alzheimer's Association [AARG-20-685255].		46	1	1	2	10	ROUTLEDGE JOURNALS, TAYLOR & FRANCIS LTD	ABINGDON	2-4 PARK SQUARE, MILTON PARK, ABINGDON OX14 4RN, OXON, ENGLAND	0731-7115	1545-2301		CLIN GERONTOLOGIST	Clin. Gerontol.	2022 NOV 13	2022
J	Chandrasekaran, N; Thulasingam, M; Sahu, SK; Sood, V; Menon, V				Chandrasekaran, Nithya; Thulasingam, Mahalakshmy; Sahu, Swaroop Kumar; Sood, Vibhusha; Menon, Vikas			Effects of web-based training for carers in old age homes using WHO-iSupport for dementia, as a training tool - A mixed-method study	ASIAN JOURNAL OF PSYCHIATRY			English	Article						Caregivers; Dementia; Homes for the aged; iSupport; Training; World Health Organization	ALZHEIMERS-DISEASE; PEOPLE	WHO recognized Dementia as public health priority and developed iSupport, a knowledge and skills training program for carers of people living with Dementia. This Mixed-Method study assessed the effectiveness of web -based training sessions among carers at old age homes in and around Puducherry, India, using WHO-iSupport for dementia hardcopy manual as a training tool. We registered the clinical t…	[Chandrasekaran, Nithya; Sood, Vibhusha] Jawaharlal Inst Postgrad Med Educ & Res JIPMER, JIPMER Int Sch Publ Hlth JISPH, Pondicherry, India; [Thulasingam, Mahalakshmy; Sahu, Swaroop Kumar] Jawaharlal Inst Postgrad Med Educ & Res JIPMER, Dept Prevent & Social Med, Pondicherry, India; [Menon, Vikas] Jawaharlal Inst Postgrad Med Educ & Res JIPMER, Dept Psychiat, Pondicherry, India	Jawaharlal Institute of Postgraduate Medical Education & Research; Jawaharlal Institute of Postgraduate Medical Education & Research; Jawaharlal Institute of Postgraduate Medical Education & Research	Thulasingam, M (corresponding author), Jawaharlal Inst Postgrad Med Educ & Res JIPMER, Dept Prevent & Social Med, Pondicherry, India.	nithu.24m@gmail.com; mahalakshmyt.psm@gmail.com; Swaroop.sahu@gmail.com; vibhu441@gmail.com; drvmenon@gmail.com	Sahu, Swaroop Kumar/IUQ-0705-2023; JIPMER, Department of Psychiatry/F-3100-2012; T, Mahalakshmy/IUP-9653-2023	Sahu, Swaroop Kumar/0000-0001-5144-5489; T, Mahalakshmy/0000-0001-8326-2855	Jawaharlal Institute of Postgraduate Medical Education and Research, JIPMER, India	Jawaharlal Institute of Postgraduate Medical Education and Research, JIPMER, India	This work was financially supported by Jawaharlal Institute of Postgraduate Medical Education and Research, JIPMER, India-Intramural Research Fund for printing booklet and thesis under JIP/Res/Intramural/phs 2/2020-2021, proposal number 22.		33	0	0	1	3	ELSEVIER	AMSTERDAM	RADARWEG 29, 1043 NX AMSTERDAM, NETHERLANDS	1876-2018	1876-2026		ASIAN J PSYCHIATR	Asian J. Psychiatr.	DEC	2022	78
J	Hvalic-Touzery, S; Trkman, M; Dolnicar, V				Hvalic-Touzery, Simona; Trkman, Marina; Dolnicar, Vesna			Caregiving Situation as a Predictor of Subjective Caregiver Burden: Informal Caregivers of Older Adults during the COVID-19 Pandemic	INTERNATIONAL JOURNAL OF ENVIRONMENTAL RESEARCH AND PUBLIC HEALTH			English	Article						subjective caregiver burden; COVID-19; informal care; quantitative study; Slovenia	CARE; FAMILY; HEALTH; DETERMINANTS; SLOVENIA; CONSEQUENCES; PERSPECTIVES; INSTRUMENTS; RELIABILITY; VALIDATION	The COVID-19 pandemic has created and exacerbated emotional, financial, and technical challenges for informal caregivers of older people. The aim of this study was to explore the caregiving situation and subjective burden of informal caregivers of older family members during COVID-19, and to investigate how a caregiving situation's characteristics predict the subjective burden of care in times of…	[Hvalic-Touzery, Simona; Trkman, Marina; Dolnicar, Vesna] Univ Ljubljana, Fac Social Sci, Kardeljeva Ploscad 5, Ljubljana 1000, Slovenia	University of Ljubljana	Hvalic-Touzery, S (corresponding author), Univ Ljubljana, Fac Social Sci, Kardeljeva Ploscad 5, Ljubljana 1000, Slovenia.	simona.hvalic-touzery@fdv.uni-lj.si	Trkman, Marina/G-3517-2010	Hvalic Touzery, Simona/0000-0002-6310-9324	Slovenian Research Agency [J5-1785, J5-4578, P5-0399]	Slovenian Research Agency(Slovenian Research Agency - Slovenia)	The authors acknowledge that this study was financially supported by the Slovenian Research Agency (Factors impacting intention to use smart technology enabled care services among family carers of older people in the context of long-distance care, ID J5-1785; Digital transformation of health and social care: Welfare technology acceptance and knowledge among current and future healthcare and socia…		133	1	1	3	6	MDPI	BASEL	ST ALBAN-ANLAGE 66, CH-4052 BASEL, SWITZERLAND		1660-4601		INT J ENV RES PUB HE	Int. J. Environ. Res. Public Health	NOV	2022	19	21
J	Castillo, LIR; Hadjistavropoulos, T; Beahm, J				Castillo, Louise I. R.; Hadjistavropoulos, Thomas; Beahm, Janine			Social media discussions about long-term care and the COVID-19 pandemic	JOURNAL OF AGING STUDIES			English	Article						Older adults; Attitudes; Quality of care; Dementia; Twitter	COGNITIVELY INTACT; PAIN ASSESSMENT; NURSING-HOMES; ELDER ABUSE; DEMENTIA; PEOPLE; TWEETS; TWITTER; POLICY; US	With the proliferation of social media networks, online discussions can serve as a microcosm of the greater public opinion about key issues that affect society as a whole. Online discussions have been catalyzed by the COVID-19 pandemic and have magnified challenges experienced by older adults, health care professionals, and caregivers of long-term care (LTC) residents. Our main goal was to examin…	[Castillo, Louise I. R.; Hadjistavropoulos, Thomas; Beahm, Janine] Univ Regina, Dept Psychol, 3737 Wascana Pkwy, Regina, SK S4S 0A2, Canada; [Castillo, Louise I. R.; Hadjistavropoulos, Thomas; Beahm, Janine] Univ Regina, Ctr Aging & Hlth, 3737 Wascana Pkwy, Regina, SK S4S 0A2, Canada	University of Regina; University of Regina	Hadjistavropoulos, T (corresponding author), Univ Regina, Dept Psychol, 3737 Wascana Pkwy, Regina, SK S4S 0A2, Canada.;Hadjistavropoulos, T (corresponding author), Univ Regina, Ctr Aging & Hlth, 3737 Wascana Pkwy, Regina, SK S4S 0A2, Canada.	louisecastillo@uregina.ca; Thomas.Hadjistavropoulos@uregina.ca; Janine.beahm@uregina.ca			Saskatchewan Health Research Foundation; Saskatchewan Centre for Patient-Oriented Research; [5085]; [347325]	Saskatchewan Health Research Foundation; Saskatchewan Centre for Patient-Oriented Research; ;	Acknowledgement This work was supported through grants from the Saskatchewan Health Research Foundation (#5085) and the Saskatchewan Centre for Patient-Oriented Research (#347325) .		74	0	0	0	3	ELSEVIER SCIENCE INC	NEW YORK	STE 800, 230 PARK AVE, NEW YORK, NY 10169 USA	0890-4065	1879-193X		J AGING STUD	J. Aging Stud.	DEC	2022	63
J	Seibert, T; Schroeder, MW; Perkins, AJ; Park, S; Batista-Malat, E; Head, KJ; Bakas, T; Boustani, M; Fowler, NR				Seibert, Tara; Schroeder, Matthew W.; Perkins, Anthony J.; Park, Seho; Batista-Malat, Eleanor; Head, Katharine J.; Bakas, Tamilyn; Boustani, Malaz; Fowler, Nicole R.			The Impact of the COVID-19 Pandemic on the Mental Health of Older Primary Care Patients and Their Family Members	JOURNAL OF AGING RESEARCH			English	Article							ADULTS; DEPRESSION; EXPERIENCE; SYMPTOMS; AGE	The COVID-19 pandemic introduced mandatory stay-at-home orders and concerns about contracting a virus that impacted the physical and mental health of much of the world's population. This study compared the rates of depression and anxiety in a sample of older primary care patients (aged >= 65 years old) and their family members recruited for a clinical trial before and during the COVID-19 pandemic…	[Seibert, Tara; Perkins, Anthony J.; Park, Seho; Boustani, Malaz; Fowler, Nicole R.] Indiana Univ Sch Med, Indianapolis, IN 46202 USA; [Schroeder, Matthew W.; Batista-Malat, Eleanor; Boustani, Malaz; Fowler, Nicole R.] Indiana Univ, Ctr Aging Res, Indianapolis, IN 46202 USA; [Schroeder, Matthew W.; Batista-Malat, Eleanor; Boustani, Malaz; Fowler, Nicole R.] Regenstrief Inst Inc, Indianapolis, IN …	Indiana University System; Indiana University Bloomington; Indiana University System; Indiana University-Purdue University Indianapolis; Indiana University System; Indiana University-Purdue University Indianapolis; Regenstrief Institute Inc; Purdue University System; Purdue University; Indiana University System; Indiana University-Purdue University Indianapolis; University System of Ohio; Univers…	Fowler, NR (corresponding author), Indiana Univ Sch Med, Indianapolis, IN 46202 USA.;Fowler, NR (corresponding author), Indiana Univ, Ctr Aging Res, Indianapolis, IN 46202 USA.;Fowler, NR (corresponding author), Regenstrief Inst Inc, Indianapolis, IN 46202 USA.;Fowler, NR (corresponding author), Indiana Clin & Translat Sci Inst, Ctr Hlth Innovat & Implementat Sci, Indianapolis, IN 46202 USA.	taseiber@iu.edu; matschr@iu.edu; antperki@iupui.edu; sehopark@iu.edu; evbatist@iu.edu; headkj@iupui.edu; tamilyn.bakas@uc.edu; mboustan@iu.edu; fowlern@iupui.edu		Perkins, Anthony/0000-0003-1278-5397; Batista-Malat, Eleanor/0000-0003-0339-4773; Seibert, Tara/0000-0002-6626-3095; Schroeder, Matthew/0000-0002-5616-1423; Boustani, Malaz/0000-0003-0330-677X; Head, Katharine/0000-0001-8946-1716	Indiana Clinical and Translational Sciences Institute [UL1TR002529]; National Institutes of Health, National Institute on Aging [R01AG056325]	Indiana Clinical and Translational Sciences Institute; National Institutes of Health, National Institute on Aging(United States Department of Health & Human ServicesNational Institutes of Health (NIH) - USANIH National Institute on Aging (NIA))	This project was funded, in part, with support by the Indiana Clinical and Translational Sciences Institute under grant no. UL1TR002529 and by the National Institutes of Health, National Institute on Aging, under grant no. R01AG056325.		33	1	1	0	0	HINDAWI LTD	LONDON	ADAM HOUSE, 3RD FLR, 1 FITZROY SQ, LONDON, W1T 5HF, ENGLAND	2090-2204	2090-2212		J AGING RES	J. Aging Res.	OCT 15	2022	2022
J	Aggarwal, H; Chaware, S; Aggarwal, H				Aggarwal, Hitaishi; Chaware, Sarika; Aggarwal, Hardik			A Critical Study on the Impact of Dementia on Older People Undergoing Treatment in Care Homes	CUREUS JOURNAL OF MEDICAL SCIENCE			English	Review						healthcare; dementia care homes; quality of life of dementia patients; impact of dementia on older people; dementia		Maximum healthcare needs for older people are complex due to diseases, comorbidities, or disabilities, including long-term or mental and physical health issues. Various residential and nursing care homes help care for older people, especially those with special medical needs. Among these special medical needs, dementia is one medical condition requiring exceptional care for the affected to preven…	[Aggarwal, Hitaishi] Datta Meghe Inst Med Sci, Jawaharlal Nehru Med Coll, Psychiat, Wardha, India; [Chaware, Sarika] Datta Meghe Inst Med Sci, Jawaharlal Nehru Med Coll, Community Med, Wardha, India; [Aggarwal, Hardik] All India Inst Med Sci, Med, Rishikesh, India	Datta Meghe Institute of Higher Education & Research (Deemed to be University); Jawaharlal Nehru Medical College Wardha; Datta Meghe Institute of Higher Education & Research (Deemed to be University); Jawaharlal Nehru Medical College Wardha; All India Institute of Medical Sciences (AIIMS) Rishikesh	Aggarwal, H (corresponding author), Datta Meghe Inst Med Sci, Jawaharlal Nehru Med Coll, Psychiat, Wardha, India.	hitaishiaggarwal@gmail.com							39	1	1	0	5	CUREUS INC	PALO ALTO	PO BOX 61002, PALO ALTO, CA 94306 USA		2168-8184		CUREUS J MED SCIENCE	Cureus J Med Sci	OCT 8	2022	14	10
J	Buschert, V; Leicher, B; Rogl, C; Hoffmann, J; Blum, AL; Scherbaum, N; Benninghoff, J				Buschert, V; Leicher, B.; Rogl, C.; Hoffmann, J.; Blum, A-L; Scherbaum, N.; Benninghoff, J.			Acceptance of psychosocial bridging measures in dementia Treatment observation during the COVID-19 pandemic	ZEITSCHRIFT FUR GERONTOLOGIE UND GERIATRIE			German	Article; Early Access						Burden; Cognitive training; Support; Temporary cessation of treatment; Caregiver support		Background In the event of a COVID-19-related absence from an outpatient treatment program, patients suffering from dementia and their caregivers were offered support from a distance. The aim was to examine the extent of the participants' burden as well as how the offer was accepted and evaluated. Material and methods All participants (n = 63) were offered supportive telephone contact over a peri…	[Buschert, V; Leicher, B.; Rogl, C.; Hoffmann, J.; Blum, A-L; Benninghoff, J.] Kbo Isar Amper Klinikum Munchen Ost, Zentrum Altersmed & Entwicklungsstorungen, Ringstr 52, D-85540 Haar, Germany; [Scherbaum, N.; Benninghoff, J.] Kliniken & Inst Univ Duisburg Essen, LVR Klinikum Essen, Klin Psychiat & Psychotherapie, Essen, Germany	University of Duisburg Essen	Benninghoff, J (corresponding author), Kbo Isar Amper Klinikum Munchen Ost, Zentrum Altersmed & Entwicklungsstorungen, Ringstr 52, D-85540 Haar, Germany.	jens.benninghoff@kbo.de			Projekt DEAL	Projekt DEAL	Open Access funding enabled and organized by Projekt DEAL.		16	0	0	0	1	SPRINGER HEIDELBERG	HEIDELBERG	TIERGARTENSTRASSE 17, D-69121 HEIDELBERG, GERMANY	0948-6704	1435-1269		Z GERONTOL GERIATR	Z. Gerontol. Geriatr.	2022 OCT 7	2022
J	Chyu, J; Cantu, P; Mehta, N; Markides, K				Chyu, Joanna; Cantu, Philip; Mehta, Neil; Markides, Kyriakos			Caregiving for People With Dementia or Cognitive Impairment During the COVID-19 Pandemic: A Review	GERONTOLOGY AND GERIATRIC MEDICINE			English	Review						COVID-19; caregiving; psychological well-being; dementia; cognitive impairment	IMPACT	The COVID-19 pandemic has been a major source of stress for informal caregivers for people with dementia. Studies show the unique challenges caregivers face, such as social isolation, extended work hours, and adherence to public health guidelines. We conducted a narrative review of factors impacting well-being of informal caregivers of older adults with dementia during the COVID-19 pandemic. Sixt…	[Chyu, Joanna; Cantu, Philip; Mehta, Neil; Markides, Kyriakos] Univ Texas Med Branch, Galveston, TX 77551 USA	University of Texas System; University of Texas Medical Branch Galveston	Markides, K (corresponding author), Univ Texas Med Branch, Sch Publ & Populat Hlth, Galveston, TX 77551 USA.	kmarkide@utmb.edu			National Institute on Aging at the National Institutes of Health [P30AG059301, R01AG010939]	National Institute on Aging at the National Institutes of Health(United States Department of Health & Human ServicesNational Institutes of Health (NIH) - USANIH National Institute on Aging (NIA))	The author(s) disclosed receipt of the following financial support for the research, authorship, and/or publication of this article: The author would like to thank the National Institute on Aging at the National Institutes of Health (grant numbers P30AG059301 and R01AG010939) for funding the article.		73	2	2	5	11	SAGE PUBLICATIONS INC	THOUSAND OAKS	2455 TELLER RD, THOUSAND OAKS, CA 91320 USA		2333-7214		GERONTOL GERIATR MED	Gerontol. Geriatr. Med.	OCT	2022	8
J	Diehl, E; Hiss, D; Wege, A; Hirschmueller, A; Nienhaus, A; Letzel, S				Diehl, Elisabeth; Hiss, David; Wege, Aline; Hirschmuller, Anna; Nienhaus, Albert; Letzel, Stephan			Experiences of Nurses in Nursing Homes during the COVID-19 Pandemic in Germany: A Qualitative Study	GERIATRICS			English	Article						COVID-19; Corona; SARS-CoV-2; stresses; resources; health care workers	CARE; STAFF; CHALLENGES; RESIDENTS; HEALTH; TIMES	(1) Background: The aim of this qualitative study was to examine pandemic-related changes in nursing work in nursing homes, the resulting work-related stresses and external as well as internal alleviating measures. (2) Methods: We conducted 10 interviews from March to June 2021 with nurses from eight facilities. Data were analysed according to qualitative content analysis. (3) Results: Nurses fac…	[Diehl, Elisabeth; Hiss, David; Wege, Aline; Hirschmuller, Anna; Letzel, Stephan] Johannes Gutenberg Univ Mainz, Univ Med Ctr, Inst Occupat Social & Environm Med, Obere Zahlbacher Str 67, D-55131 Mainz, Germany; [Nienhaus, Albert] Inst Accid Insurance & Prevent Hlth & Welf Serv B, Dept Occupat Med Hazardous Subst & Hlth Sci, Pappelallee 33-35-37, D-22089 Hamburg, Germany	Johannes Gutenberg University of Mainz	Diehl, E (corresponding author), Johannes Gutenberg Univ Mainz, Univ Med Ctr, Inst Occupat Social & Environm Med, Obere Zahlbacher Str 67, D-55131 Mainz, Germany.	elidiehl@uni-mainz.de	Nienhaus, Albert/ISS-7060-2023	Nienhaus, Albert/0000-0003-1881-7302; Diehl, Elisabeth/0000-0002-4832-1992	BGW-Berufsgenossenschaft fur Gesundheitsdienst und Wohlfahrtspflege (Institution for Statutory Accident Insurance and Prevention in Health and Welfare Services)	BGW-Berufsgenossenschaft fur Gesundheitsdienst und Wohlfahrtspflege (Institution for Statutory Accident Insurance and Prevention in Health and Welfare Services)	This research was funded by the BGW-Berufsgenossenschaft fur Gesundheitsdienst und Wohlfahrtspflege (Institution for Statutory Accident Insurance and Prevention in Health and Welfare Services). The funder did not influence the project, the analysis, the results or the present publication at any time.		42	0	0	0	1	MDPI	BASEL	ST ALBAN-ANLAGE 66, CH-4052 BASEL, SWITZERLAND		2308-3417		GERIATRICS-BASEL	Geriatrics	OCT	2022	7	5
J	DiTommaso, MJ; Mohammad, NF				DiTommaso, Molly J.; Mohammad, Natalie F.			Expansion of a House Calls Program for Patients With Dementia During COVID-19	JOURNAL OF GERONTOLOGICAL NURSING			English	Article; Early Access							CARE TRANSITIONS PROGRAM; OLDER	Homebound older adults with dementia have increased health care use, hospitalization rates, and mortality risk, which are associated with considerable health care costs. A large, unmet need for individuals with dementia is home-based medical care. Although our institution has had a primary care program for homebound patients since 2019, we did not have an analogous program for patients with demen…	[DiTommaso, Molly J.; Mohammad, Natalie F.] Mayo Clin, Coll Med & Sci, Div Community Internal Med, Rochester, MN USA; [DiTommaso, Molly J.] 163 Woodsmans Ridge Dr, Zelienople, PA 16063 USA	Mayo Clinic	DiTommaso, MJ (corresponding author), 163 Woodsmans Ridge Dr, Zelienople, PA 16063 USA.	mboyce331@gmail.com							15	0	0	0	0	SLACK INC	THOROFARE	6900 GROVE RD, THOROFARE, NJ 08086 USA	0098-9134	1938-243X		J GERONTOL NURS	J. Gerontol. Nurs.	2022 OCT 1	2022
J	Leleszi-Tróbert, AM; Bagyura, M; Szeman, Z				Leleszi-Trobert Anett Maria; Bagyura Marton; Szeman Zsuzsa			Elderly care and burden of family carers during the first wave of COVID-19 pandemic	ORVOSI HETILAP			Hungarian	Article						long-term care; family carers; burden; social and health care system; service development	DEMENTIA CARE	Introduction: COVID-19 pandemic has reduced the capacity of health and social care systems. The limited availability of care systems and the specific challenges of the pandemic have increased the burden and stress on family caregivers. Objective: This paper focuses on the burden of family caregivers in the light of their experiences with health and social services. Methods: Online questionnaire s…	[Leleszi-Trobert Anett Maria; Szeman Zsuzsa] Semmelweis Egyet, Bgeszsegugyi Kozszolgalati Kar, Mentalhigiene Int, Budapest, Hungary; [Bagyura Marton] Tarsadalonitud Kutatekozpont, Budapest, Hungary	Semmelweis University	Nagyvarad Ter 4, H-1089 Budapest, Hungary.	trobert.anett@public.semmelweis-univ.hu							29	2	2	0	2	AKADEMIAI KIADO ZRT	BUDAPEST	BUDAFOKI UT 187-189-A-3, H-1117 BUDAPEST, HUNGARY	0030-6002	1788-6120		ORVOSI HETILAP	Orvosi Hetilap	OCT	2022	163	42
J	Salcedo-Pérez-Juana, M; García-Bravo, C; Jimenez-Antona, C; Martinez-Piédrola, RM; Fernández-De-Las-Peñas, C; Palacios-Ceña, D				Salcedo-Perez-Juana, Maria; Garcia-Bravo, Cristina; Jimenez-Antona, Carmen; Martinez-Piedrola, Rosa Maria; Fernandez-De-Las-Penas, Cesar; Palacios-Cena, Domingo			Relatives experiences during the COVID-19 pandemic: A qualitative study set in Spanish locked-down nursing homes	JAPAN JOURNAL OF NURSING SCIENCE			English	Article						COVID-19; dementia; family; nursing care; nursing homes; qualitative research	RESIDENTS	Aim To describe the experience of relatives of residents with dementia residing in locked-down nursing homes during the first outbreak of the COVID-19 pandemic, concerning their relationships with nurses and the nursing care applied. Methods A qualitative descriptive study was carried out and purposive sampling was applied. Participants were first- and second-degree relatives of residents with de…	[Salcedo-Perez-Juana, Maria; Jimenez-Antona, Carmen; Palacios-Cena, Domingo] Univ Rey Juan Carlos Hum & QRinHS, Dept Phys Therapy Occupat Therapy Phys Med & Reha, Res Grp Humanities & Qualitat Res Hlth Sci, Alcorcon, Spain; [Garcia-Bravo, Cristina; Martinez-Piedrola, Rosa Maria] Univ Rey Juan Carlos TO IDI, Dept Phys Therapy Occupat Therapy Phys Med & Reha, Res Grp Evaluat & Assessment Capac Func…	Universidad Rey Juan Carlos	García-Bravo, C (corresponding author), Univ Rey Juan Carlos TO IDI, Dept Phys Therapy Occupat Therapy Phys Med & Reha, Res Grp Evaluat & Assessment Capac Funct & Disabi, Alcorcon, Spain.	cristina.bravo@urjc.es	Martínez-Piédrola, Rosa M/X-6532-2019; PALACIOS-CENA, DOMINGO/B-6944-2015	Martínez-Piédrola, Rosa M/0000-0001-9684-6876; Garcia-Bravo, Cristina/0000-0002-6437-6758; Salcedo Perez-Juana, Maria/0000-0001-7580-9670; PALACIOS-CENA, DOMINGO/0000-0003-0669-6339					34	1	1	0	1	WILEY	HOBOKEN	111 RIVER ST, HOBOKEN 07030-5774, NJ USA	1742-7932	1742-7924		JPN J NURS SCI	Jpn. J. Nurs. Sci.	JAN	2023	20	1
J	Telleria, IB; Uriguen, AF; Lucas, EL; Menicucci, CS; Barroso, ME; Arregui, ALD				Telleria, Idoia Beobide; Uriguen, Alexander Ferro; Lucas, Esther Laso; Menicucci, Cinzia Sannino; Barroso, Maria Enriquez; Arregui, Adolfo Lopez de Munain			Risk factors associated with COVID-19 infection and mortality in nursing homes	ATENCION PRIMARIA			English	Article						COVID-19; Frail elderly; Infections; Mortality; Nursing homes	FRAILTY	Objective: The aim of this paper was to analyse the association of demographic, clinical and pharmacological risk factors with the presence of SARS-COV-2 virus infection, as well as to know the variables related to mortality from COVID-19 in nursing home (NH) residents.Design: Retrospective case --control study. The study variables of those residents who acquired the infection (case) were compare…	[Telleria, Idoia Beobide; Uriguen, Alexander Ferro; Lucas, Esther Laso] Ricardo Bermingham Hosp, Matia Fdn, Pharm Dept, San Sebastian, Spain; [Menicucci, Cinzia Sannino] Matia Fdn, San Sebastian, Spain; [Barroso, Maria Enriquez] Matia Fdn, Lamourous Nursing Home, San Sebastian, Spain; [Arregui, Adolfo Lopez de Munain] Hosp Univ Donostia, Inst Biodonostia, Dept Neurol, OSAKIDETZA, Sebastian, Spain…	Instituto de Investigacion Sanitaria Biodonostia; University of Basque Country; CIBERNED	Telleria, IB (corresponding author), Ricardo Bermingham Hosp, Matia Fdn, Pharm Dept, San Sebastian, Spain.	Idoia.beobide@matiafundazioa.eus		Laso Lucas, Esther/0000-0002-7064-7980; Ferro Uriguen, Alexander/0000-0002-5484-9646					24	1	1	0	6	EDICIONES DOYMA S A	BARCELONA	TRAV DE GRACIA 17-21, 08021 BARCELONA, SPAIN	0212-6567	1578-1275		ATEN PRIM	Aten. Prim.	OCT	2022	54	10
J	Nguyen, LT; Prophater, LE; Fazio, S; Hülür, G; Tate, R; Sherwin, K; Shatzer, J; Peterson, LJ; Haley, WE				Nguyen, Lydia T.; Prophater, Lorna E.; Fazio, Sam; Hulur, Gizem; Tate, Rio; Sherwin, Kasia; Shatzer, Julie; Peterson, Lindsay J.; Haley, William E.			Project VITAL at Home: Impact of Technology on Loneliness and Well-Being of Family Caregivers of People with Dementia	CLINICAL GERONTOLOGIST			English	Article; Early Access						Dementia; family caregivers; loneliness; social isolation; tablets; technology; well-being	SOCIAL-ISOLATION; COGNITIVE FUNCTION; POPULATION; DEPRESSION; ANXIETY; RISK; MORTALITY; DISEASE; ADULTS; HEALTH	Objective Project VITAL At Home aimed to combat social isolation and loneliness in family caregivers of people with dementia through purposeful engagement and connection. This project examined the effects of technology on caregiver loneliness and well-being, as well as their technology experiences, during the COVID-19 pandemic. Methods Family caregivers were provided iN2L tablets and access to Al…	[Nguyen, Lydia T.] iN2L, Prod Management, Greenwood Village, CO 80111 USA; [Prophater, Lorna E.; Fazio, Sam; Sherwin, Kasia; Shatzer, Julie] Alzheimers Assoc, Care & Support, Chicago, IL USA; [Hulur, Gizem; Tate, Rio; Peterson, Lindsay J.; Haley, William E.] Univ S Florida, Sch Aging Studies, Tampa, FL 33620 USA; [Hulur, Gizem] Univ Bonn, Dept Psychol, Bonn, Germany	Alzheimer's Association; State University System of Florida; University of South Florida; University of Bonn	Nguyen, LT (corresponding author), iN2L, 5889 Greenwood Plaza Blvd,Suite 320, Greenwood Village, CO 80111 USA.	lnguyen@in2l.com	Nguyen, Lydia/GSN-2623-2022; Hulur, Gizem/O-8402-2016; Haley, William/B-6133-2017	Fazio, Sam/0000-0002-5408-4241; Hulur, Gizem/0000-0002-9225-3878; Prophater, Lorna/0000-0002-1228-814X; Haley, William/0000-0003-0780-3482; Nguyen, Lydia/0000-0002-9023-7081	Florida Department of Elder Affairs	Florida Department of Elder Affairs	Funding for Project VITAL was provided by the Florida Department of Elder Affairs (Contract XQVID).		59	0	0	1	4	ROUTLEDGE JOURNALS, TAYLOR & FRANCIS LTD	ABINGDON	2-4 PARK SQUARE, MILTON PARK, ABINGDON OX14 4RN, OXON, ENGLAND	0731-7115	1545-2301		CLIN GERONTOLOGIST	Clin. Gerontol.	2022 SEP 18	2022
J	Bannon, SM; Wang, KE; Grunberg, VA; Dickerson, BC; Vranceanu, AM				Bannon, Sarah M.; Wang, Katherine E.; Grunberg, Victoria A.; Dickerson, Bradford C.; Vranceanu, Ana-Maria			Couples' Experiences Managing Young-Onset Dementia Early in the COVID-19 Pandemic	GERONTOLOGIST			English	Article						Alzheimer's disease; Coping; Dyads; Qualitative; Stress	FAMILY RESILIENCE; CARE; CAREGIVERS	Background and Objectives The coronavirus disease 2019 (COVID-19) pandemic created unexpected stressors for society and could disproportionately affect more vulnerable groups. One such group is couples facing young-onset dementias (YOD), who experience pandemic-induced stressors alongside ongoing YOD-related stressors (e.g., progressive symptoms, increased caregiving needs). Using a qualitative d…	[Bannon, Sarah M.; Wang, Katherine E.; Grunberg, Victoria A.; Vranceanu, Ana-Maria] Harvard Med Sch, Massachusetts Gen Hosp, Dept Psychiat, Integrated Brain Hlth Clin & Res Program, Boston, MA 02115 USA; [Dickerson, Bradford C.] Harvard Med Sch, Massachusetts Gen Hosp, Dept Neurol, Frontotemporal Disorders Unit, Boston, MA 02115 USA	Harvard University; Massachusetts General Hospital; Harvard Medical School; Harvard University; Massachusetts General Hospital; Harvard Medical School	Vranceanu, AM (corresponding author), Harvard Med Sch, Massachusetts Gen Hosp, Dept Psychiat, Integrated Brain Hlth Clin & Res Program, Boston, MA 02115 USA.	avranceanu@mgh.harvard.ed		Wang, Katherine/0000-0003-3020-7224	National Institute of Nursing Research [NR017979]; National Institute on Aging [NR01797902-S1]	National Institute of Nursing Research(United States Department of Health & Human ServicesNational Institutes of Health (NIH) - USANIH National Institute of Nursing Research (NINR)); National Institute on Aging(United States Department of Health & Human ServicesNational Institutes of Health (NIH) - USANIH National Institute on Aging (NIA))	The work was supported by the National Institute of Nursing Research (NR017979) and National Institute on Aging under 3R21 supplement grant (NR01797902-S1).		49	3	3	3	25	OXFORD UNIV PRESS INC	CARY	JOURNALS DEPT, 2001 EVANS RD, CARY, NC 27513 USA	0016-9013	1758-5341		GERONTOLOGIST	Gerontologist	SEP 7	2022	62	8
J	Armstrong, C; Archer, A; Critten, V; Critten, S				Armstrong, Christina; Archer, Anji; Critten, Valerie; Critten, Sarah			Art box deliveries: The experiences of people with dementia and their carers during the Covid 19 lockdown	DEMENTIA-INTERNATIONAL JOURNAL OF SOCIAL RESEARCH AND PRACTICE			English	Article						people with dementia; caregivers; Covid 19 lockdown; art activities; social communication and enrichment	ALZHEIMERS-DISEASE; OLDER-PEOPLE; COMMUNICATION; IMPACT; BACK	Art workshops have been looked at before in terms of impact for people with dementia but never those conducted remotely during a pandemic lockdown. Two artists, working with local museums, provided Art workshops for people with dementia and their caregivers. Due to the first Covid 19 lockdown in the UK, the artists set up a weekly delivery service of Home Art Boxes to thirty-three people with dem…	[Armstrong, Christina] Univ Arts London, London, England; [Archer, Anji] Univ Hertfordshire, Hatfield, Herts, England; [Critten, Valerie; Critten, Sarah] Open Univ, Walton Hall, Milton Keynes MK7 6AA, Bucks, England	University of Arts London; University of Hertfordshire; Open University - UK	Critten, V (corresponding author), Open Univ, Walton Hall, Milton Keynes MK7 6AA, Bucks, England.	valerie.critten@open.ac.uk	Critten, Valerie/AFN-7769-2022	Critten, Valerie/0000-0003-2395-7887					24	2	2	0	1	SAGE PUBLICATIONS LTD	LONDON	1 OLIVERS YARD, 55 CITY ROAD, LONDON EC1Y 1SP, ENGLAND	1471-3012	1741-2684		DEMENTIA-LONDON	Dement.-Int. J. soc. Res. Pract.	NOV	2022	21	8
J	Nkodo, JA; Gana, W; Debacq, C; Aidoud, A; Poupin, P; Camus, V; Fougère, B				Nkodo, Jacques-Alexis; Gana, Wassim; Debacq, Camille; Aidoud, Amal; Poupin, Pierre; Camus, Vincent; Fougere, Bertrand			The Role of Telemedicine in the Management of the Behavioral and Psychological Symptoms of Dementia: A Systematic Review	AMERICAN JOURNAL OF GERIATRIC PSYCHIATRY			English	Review						Telemedicine; telehealth; behavioral and psychological; symptoms of dementia (BPSD); geriatrics; old age psychiatry	SUPPORT PROGRAM; OLDER-ADULTS; GROUP INTERVENTION; FAMILY CAREGIVERS; RANDOMIZED-TRIAL; PEACEFUL MIND; ECHO-AGE; CARE; TELEPSYCHIATRY; THERAPY	The first-line management of behavioral and psychological symptoms of dementia (BPSD) is based on nonpharmacologic interventions such as the pro-vision of guidance and medical support to caregivers. However, accessibility to specialized care and medical resources is often scarce. The ongoing COVID-19 pandemic has compromised the delivery of outpatient care (notably in order to minimize the risk o…	[Nkodo, Jacques-Alexis; Gana, Wassim; Debacq, Camille; Aidoud, Amal; Poupin, Pierre; Fougere, Bertrand] CHRU Tours, Div Geriatr Med, 2 Blvd Tonnelle, F-37000 Tours 9, France; [Nkodo, Jacques-Alexis; Camus, Vincent] CHRU Tours, Serv Psychiat Univ, Tours, France; [Camus, Vincent] UMR INSERM U1253, Tours, France; [Camus, Vincent] Univ Tours, Tours, France; [Fougere, Bertrand] Tours Univ, Hlth EA 750…	CHU Tours; CHU Tours; Institut National de la Sante et de la Recherche Medicale (Inserm); Universite de Tours	Nkodo, JA (corresponding author), CHRU Tours, Div Geriatr Med, 2 Blvd Tonnelle, F-37000 Tours 9, France.	j.nkodo@chu-tours.fr		GANA, Wassim/0000-0003-4305-5100; NKODO, Jacques-Alexis/0000-0001-5613-1622					55	9	10	1	4	ELSEVIER SCIENCE INC	NEW YORK	STE 800, 230 PARK AVE, NEW YORK, NY 10169 USA	1064-7481	1545-7214		AM J GERIAT PSYCHIAT	Am. J. Geriatr. Psychiatr.	OCT	2022	30	10
J	Chirico, I; Giebel, C; Lion, K; Mackowiak, M; Chattat, R; Cations, M; Gabbay, M; Moyle, W; Pappadà, A; Rymaszewska, J; Senczyszyn, A; Szczesniak, D; Tetlow, H; Trypka, E; Valente, M; Ottoboni, G				Chirico, Ilaria; Giebel, Clarissa; Lion, Katarzyna; Mackowiak, Maria; Chattat, Rabih; Cations, Monica; Gabbay, Mark; Moyle, Wendy; Pappada, Alessandro; Rymaszewska, Joanna; Senczyszyn, Adrianna; Szczesniak, Dorota; Tetlow, Hilary; Trypka, Elzbieta; Valente, Marco; Ottoboni, Giovanni			Use of technology by people with dementia and informal carers during COVID-19: A cross-country comparison	INTERNATIONAL JOURNAL OF GERIATRIC PSYCHIATRY			English	Article						care; caregivers; COVID-19; dementia; digital divide; Internet; social health; technology	OLDER-ADULTS; LONELINESS; SENIORS; IMPACT	Objectives: Considering the adverse outcomes of COVID-19, it is essential to provide adequate support and care for people with dementia and informal carers. Technology can reduce the distress associated with social distancing rules and the decreased access to in-person services. This study aimed to explore the use of technology and its perceived effects across different settings and countries. Me…	[Chirico, Ilaria; Chattat, Rabih; Pappada, Alessandro; Valente, Marco; Ottoboni, Giovanni] Univ Bologna, Dept Psychol, 5 Carlo Berti Pichat, I-40126 Bologna, Italy; [Giebel, Clarissa; Gabbay, Mark] Univ Liverpool, Dept Primary Care & Mental Hlth, Liverpool, Merseyside, England; [Giebel, Clarissa; Gabbay, Mark; Tetlow, Hilary] NIHR ARC NWC, Liverpool, Merseyside, England; [Lion, Katarzyna; Moyle, …	University of Bologna; University of Liverpool; Griffith University; Wroclaw Medical University; Flinders University South Australia	Chirico, I (corresponding author), Univ Bologna, Dept Psychol, 5 Carlo Berti Pichat, I-40126 Bologna, Italy.	ilaria.chirico2@unibo.it	Lion, Katarzyna M/B-6361-2016; Moyle, Wendy/A-9148-2008; Rymaszewska, Joanna/B-2728-2016	Lion, Katarzyna M/0000-0002-3699-6896; Moyle, Wendy/0000-0003-3004-9019; Rymaszewska, Joanna/0000-0001-8985-3592; Giebel, Clarissa/0000-0002-0746-0566; Szczesniak, Dorota/0000-0002-8899-8842; Gabbay, Mark/0000-0002-0126-8485; Chattat, Rabih/0000-0002-3889-2839; Trypka, Elzbieta/0000-0001-9280-6930	Medical Research Council Investigator Grant; Medical Research Future Fund/National Health; Hospital Research Foundation Early Career Fellowship; University of Liverpool COVID-19 Strategic Research Fund; National Institute for Health Research Applied Research Collaboration Northwest Co; [SUB.C230.21.013]	Medical Research Council Investigator Grant; Medical Research Future Fund/National Health; Hospital Research Foundation Early Career Fellowship; University of Liverpool COVID-19 Strategic Research Fund; National Institute for Health Research Applied Research Collaboration Northwest Co;	Medical Research Council Investigator Grant; Medical Research Future Fund/National Health; Hospital Research Foundation Early Career Fellowship; SUB.C230.21.013; University of Liverpool COVID-19 Strategic Research Fund in 2020; National Institute for Health Research Applied Research Collaboration Northwest Co		51	6	6	0	4	WILEY	HOBOKEN	111 RIVER ST, HOBOKEN 07030-5774, NJ USA	0885-6230	1099-1166		INT J GERIATR PSYCH	Int. J. Geriatr. Psychiatr.	SEP	2022	37	9
J	Dixon, J; Hicks, B; Gridley, K; Perach, R; Baxter, K; Birks, Y; Colclough, C; Storey, B; Russell, A; Karim, A; Tipping, E; Banerjee, S				Dixon, Josie; Hicks, Ben; Gridley, Kate; Perach, Rotem; Baxter, Kate; Birks, Yvonne; Colclough, Carmen; Storey, Bryony; Russell, Alice; Karim, Anomita; Tipping, Eva; Banerjee, Sube		DETERMIND Team	'Pushing back': People newly diagnosed with dementia and their experiences of the Covid-19 pandemic restrictions in England	INTERNATIONAL JOURNAL OF GERIATRIC PSYCHIATRY			English	Article						active social agent; active social citizenship; assets-based; autonomy; coping; Covid-19; dementia; pandemic; strengths-based	HEALTH; CARE; STRATEGIES	Background and Objectives: Research into people with dementia's experiences of the Covid-19 pandemic has tended to focus on vulnerabilities and negative outcomes, with the risk of reproducing a discourse in which people with dementia are positioned as passive. Informed by concepts positioning people with dementia as 'active social agents', we aimed to identify the pandemic-related challenges face…	[Dixon, Josie] London Sch Econ & Polit Sci, Care Policy & Evaluat Ctr, London WC2A 2AE, England; [Hicks, Ben; Russell, Alice; Karim, Anomita; Tipping, Eva] Univ Sussex, Brighton & Sussex Med Sch, Brighton, E Sussex, England; [Gridley, Kate; Baxter, Kate; Birks, Yvonne] Univ York, Social Policy Res Unit, York, N Yorkshire, England; [Perach, Rotem; Colclough, Carmen] Univ Sussex, Sch Psychol, Brigh…	University of London; London School Economics & Political Science; University of Brighton; University of Sussex; University of York - UK; University of Sussex; University of Plymouth	Dixon, J (corresponding author), London Sch Econ & Polit Sci, Care Policy & Evaluat Ctr, London WC2A 2AE, England.	j.e.dixon@lse.ac.uk	Banerjee, Sube/E-3757-2010; Hicks, Ben/AAB-6138-2020	Hicks, Ben/0000-0002-6445-2415; Birks, Yvonne/0000-0002-4235-5307; Colclough, Carmen/0000-0003-2964-7740; Banerjee, Sube/0000-0002-8083-7649; Gridley, Kate/0000-0003-1488-4516; Storey, Bryony/0000-0003-4054-091X; Perach, Rotem/0000-0002-8647-4367	National Institute for Health Research; Economic and Social Research Council	National Institute for Health Research(National Institutes of Health Research (NIHR)); Economic and Social Research Council(UK Research & Innovation (UKRI)Economic & Social Research Council (ESRC))	National Institute for Health Research; Economic and Social Research Council		46	4	4	1	1	WILEY	HOBOKEN	111 RIVER ST, HOBOKEN 07030-5774, NJ USA	0885-6230	1099-1166		INT J GERIATR PSYCH	Int. J. Geriatr. Psychiatr.	SEP	2022	37	9
J	Richards, KC; Radhakrishnan, K; Britt, KC; Vanags-Louredo, A; Park, E; Gooneratne, NS; Fry, L				Richards, Kathy C.; Radhakrishnan, Kavita; Britt, Katherine Carroll; Vanags-Louredo, Andrea; Park, Eunice; Gooneratne, Nalaka S.; Fry, Liam			Please Don't Forget Us A Descriptive Qualitative Study of Caregivers of Older Adults With Alzheimer's Disease and Related Dementias During the COVID-19 Pandemic	RESEARCH IN GERONTOLOGICAL NURSING			English	Article							SLEEP; IMPACT	The current descriptive qualitative study explored the perceived impact of the coronavirus disease 2019 pandemic on sleep disturbances and nighttime agitation; the reported use of antipsychotics and other sedating medications; and the overall well-being of older adults with Alzheimer's disease and related dementias (ADRD) and their caregivers. One investigator conducted in-depth, phone interviews…	[Richards, Kathy C.; Radhakrishnan, Kavita; Britt, Katherine Carroll] Univ Texas Austin, Sch Nursing, 1700 Red River St, Austin, TX 78712 USA; [Park, Eunice] Univ Texas Austin, Coll Liberal Arts, Austin, TX 78712 USA; [Fry, Liam] Univ Texas Austin, Dell Med Sch, Austin, TX 78712 USA; [Vanags-Louredo, Andrea] Baylor Coll Med, Houston, TX 77030 USA; [Gooneratne, Nalaka S.] Univ Penn, Perelman Sch M…	University of Texas System; University of Texas Austin; University of Texas System; University of Texas Austin; University of Texas System; University of Texas Austin; Baylor College of Medicine; University of Pennsylvania; Pennsylvania Medicine	Richards, KC (corresponding author), Univ Texas Austin, Sch Nursing, 1700 Red River St, Austin, TX 78712 USA.	kricha@utexas.edu							25	1	1	1	1	SLACK INC	THOROFARE	6900 GROVE RD, THOROFARE, NJ 08086 USA	1940-4921	1938-2464		RES GERONTOL NURS	Res. Gerontol. Nurs.	SEP	2022	15	5
J	Rodríguez-Mora, A; Guirola, TM; Mestre, JM				Rodriguez-Mora, Alvaro; Mateo Guirola, Tania; Mestre, Jose M.			Overload and Emotional Wellbeing in a Sample of Spanish Caregivers of Alzheimer's Patients during COVID-19 pandemic	EXPERIMENTAL AGING RESEARCH			English	Article							INFORMAL CAREGIVERS; FAMILY CAREGIVERS; BURDEN; SYMPTOMS; DEMENTIA; DISEASE; PEOPLE	Introduction Carers of Alzheimer's suffer from caregiver overload, anxiety and depression. Changes in caregiving brought about by pandemic restrictions (COVID-19) may play a role. The aim was to explore the caregiver profile and assess the influence of the pandemic on informal and formal caregivers in a Spanish sample. Method Sixty caregivers participated. An ad hoc questionnaire, ZBI, STAI and B…	[Rodriguez-Mora, Alvaro; Mestre, Jose M.] Univ Cadiz, Inst Univ Desarrollo Social & Sostenible, Cadiz, Spain; [Rodriguez-Mora, Alvaro; Mateo Guirola, Tania; Mestre, Jose M.] Univ Cadiz, Dept Psychol, Cadiz, Spain; [Mestre, Jose M.] Univ Cadiz, Inst Invest & Innovac Biomed Cadiz, Cadiz, Spain	Universidad de Cadiz; Universidad de Cadiz; Universidad de Cadiz	Rodríguez-Mora, A (corresponding author), Univ Cadiz, Inst Univ Desarrollo Social & Sostenible, Cadiz, Spain.	alvaro.rodriguezmora@uca.es	Rodríguez-Mora, Álvaro/AAE-4162-2021; MESTRE, Jose Miguel/E-9595-2011	Rodríguez-Mora, Álvaro/0000-0003-1869-4840; MESTRE, Jose Miguel/0000-0002-6822-4970					54	3	3	3	9	TAYLOR & FRANCIS INC	PHILADELPHIA	530 WALNUT STREET, STE 850, PHILADELPHIA, PA 19106 USA	0361-073X	1096-4657		EXP AGING RES	Exp. Aging Res.	AUG 8	2023	49	4
J	Reckrey, JM; Kim, PS; Zhao, DZ; Zhang, M; Xu, E; Franzosa, E; Ornstein, KA				Reckrey, Jennifer M.; Kim, Patricia S.; Zhao, Duzhi; Zhang, Meng; Xu, Emily; Franzosa, Emily; Ornstein, Katherine A.			Care disruptions among the homebound during the COVID-19 pandemic: an analysis of the role of dementia	JOURNAL OF THE AMERICAN GERIATRICS SOCIETY			English	Article						caregiving; COVID-19; dementia; home-based primary care; homebound	HOME; PROGRAM; QUALITY	Introduction Seriously ill people with dementia living at home may be particularly vulnerable to disruptions in their care during times of crisis. The study sought to describe care experiences of those receiving home-based primary care in New York City during the COVID-19 pandemic and compare the experiences of people with and without dementia. Methods We conducted a retrospective review of all e…	[Reckrey, Jennifer M.; Kim, Patricia S.; Zhao, Duzhi; Franzosa, Emily; Ornstein, Katherine A.] Icahn Sch Med Mt Sinai, Brookdale Dept Geriatr & Palliat Med, New York, NY 10029 USA; [Zhang, Meng] Icahn Sch Med Mt Sinai, Dept Med, New York, NY 10029 USA; [Xu, Emily] Icahn Sch Med Mt Sinai, Dept Med Educ, New York, NY 10029 USA; [Franzosa, Emily] James J Peters Vet Adm, Geriatr Res Educ & Clin Ctr G…	Icahn School of Medicine at Mount Sinai; Icahn School of Medicine at Mount Sinai; Icahn School of Medicine at Mount Sinai; US Department of Veterans Affairs; Veterans Health Administration (VHA); James J. Peters VA Medical Center; Icahn School of Medicine at Mount Sinai	Reckrey, JM (corresponding author), One Gustave L Levy Pl Box 1216, New York, NY 10029 USA.	jennifer.reckrey@mountsinai.org		Reckrey, Jennifer/0000-0001-8904-8200; Xu, Emily/0000-0002-9895-9716	National Institute on Aging [K23AG066930, R01AG060967]	National Institute on Aging(United States Department of Health & Human ServicesNational Institutes of Health (NIH) - USANIH National Institute on Aging (NIA))	National Institute on Aging, Grant/Award Numbers: K23AG066930, R01AG060967		30	3	3	0	0	WILEY	HOBOKEN	111 RIVER ST, HOBOKEN 07030-5774, NJ USA	0002-8614	1532-5415		J AM GERIATR SOC	J. Am. Geriatr. Soc.	DEC	2022	70	12
J	Sung, YL; Huang, HL; Lin, CC; Kröger, T; Hsu, WC; Hsu, JL; Lin, YE; Shyu, YIL				Sung, Ya-Li; Huang, Huei-Ling; Lin, Chung-Chih; Kroger, Teppo; Hsu, Wen-Chuin; Hsu, Jung-Lung; Lin, Yueh-E; Shyu, Yea-Ing L.			Experiences of family caregivers of persons living with dementia with and without a smart- clothes assisted home nursing program during the heightened COVID-19 alert	BMC GERIATRICS			English	Article						Smart-clothes; Homecare nursing; Family caregivers; Dementia; COVID-19 pandemic	BURDEN	Background The COVID-19 pandemic has required restrictions of daily activities, which has been found to impact the lives of persons living with dementia (PLWDs) and their family caregivers, who have multiple care demands. The lack of relevant studies in Taiwan emphasized the need to explore the experiences of family caregivers of older PLWDs faced with the intensified restrictions to control the …	[Sung, Ya-Li; Shyu, Yea-Ing L.] Change Gung Univ, Sch Nursing, 259 Wenhua 1st Rd, Taoyuan 33302, Taiwan; [Huang, Huei-Ling; Shyu, Yea-Ing L.] Chang Gung Univ Sci & Technol, Coll Nursing, Dept Gerontol & Hlth Care Management, Taoyuan, Taiwan; [Huang, Huei-Ling] Chang Gung Univ Sci & Technol, Geriatr & Long Term Care Res Ctr, Taoyuan, Taiwan; [Huang, Huei-Ling; Hsu, Wen-Chuin; Shyu, Yea-Ing L.] Tao…	Chang Gung University of Science & Technology; Chang Gung University of Science & Technology; Chang Gung Memorial Hospital; Chang Gung University; University of Jyvaskyla; Western Norway University of Applied Sciences; Chang Gung Memorial Hospital; Taipei Medical University; Shuang Ho Hospital; Taipei Medical University; Shuang Ho Hospital; Chang Gung Memorial Hospital; Chang Gung University; Cha…	Shyu, YIL (corresponding author), Change Gung Univ, Sch Nursing, 259 Wenhua 1st Rd, Taoyuan 33302, Taiwan.;Shyu, YIL (corresponding author), Chang Gung Univ Sci & Technol, Coll Nursing, Dept Gerontol & Hlth Care Management, Taoyuan, Taiwan.;Shyu, YIL (corresponding author), Taoyuan Chang Gung Mem Hosp, Dementia Ctr, Dept Neurol, Taoyuan, Taiwan.	yeaing@mail.cgu.edu.tw	Huang, Huei-Ling/GRY-3769-2022; Kröger, Teppo/AAH-9844-2019	Huang, Huei-Ling/0000-0003-4186-7586; Kröger, Teppo/0000-0001-5019-6230	Ministry of Science and Technology, Taiwan [MOST107-2314B-182-007-MY3]; Chang Gung Medical Foundation [CMRPD1H0221, CMRPD1H0222]; Healthy Aging Research Center, Chang Gung University from the Featured Areas Research Center Program by the Ministry of Education (MOE) in Taiwan [EMRPD1I0421, EMRPD1I0501]; National Health Research Institute, Taiwan [NHRI-EX109-10906PI]	Ministry of Science and Technology, Taiwan(Ministry of Science and Technology, Taiwan); Chang Gung Medical Foundation; Healthy Aging Research Center, Chang Gung University from the Featured Areas Research Center Program by the Ministry of Education (MOE) in Taiwan; National Health Research Institute, Taiwan(National Health Research Institutes - Taiwan)	This study was supported by the Ministry of Science and Technology, Taiwan (MOST107-2314B-182-007-MY3); Chang Gung Medical Foundation (CMRPD1H0221; CMRPD1H0222); Healthy Aging Research Center, Chang Gung University from the Featured Areas Research Center Program within the Framework of the Higher Education Sprout Project by the Ministry of Education (MOE) in Taiwan (EMRPD1I0421, EMRPD1I0501); and…		29	0	0	3	9	BMC	LONDON	CAMPUS, 4 CRINAN ST, LONDON N1 9XW, ENGLAND		1471-2318		BMC GERIATR	BMC Geriatr.	AUG 23	2022	22	1
J	Santelesforo, RG; del Rey, TR; Pérez-Sáez, E; Hernández, BP				Garcia Santelesforo, Raquel; Rodriguez del Rey, Teresa; Perez-Saez, Enrique; Pelaez Hernandez, Beatriz			Impact of confinement measures due to the COVID-19 pandemic on people living with dementia and their caregivers in Spain	HEALTH & SOCIAL CARE IN THE COMMUNITY			English	Article						Alzheimer's disease; caregivers; confinement; COVID-19; dementia; social care; social support services	FAMILY CAREGIVERS; ALZHEIMERS-DISEASE; SOCIAL NETWORKS; SUPPORT; HEALTH; LONELINESS; LOCKDOWN	The COVID-19 pandemic has particularly affected people living with dementia (PLWD) and their caregivers, who have seen their access to social support services and opportunities for socialisation limited. The objective of the study was to explore the impact of COVID-19 on PLWD and their caregivers in Spain. An online survey was conducted between November 27, 2020, and January 19, 2021, that explor…	[Garcia Santelesforo, Raquel; Rodriguez del Rey, Teresa; Perez-Saez, Enrique; Pelaez Hernandez, Beatriz] Imserso, Natl Reference Ctr Alzheimers Dis & Dementia Care, Salamanca, Spain		Santelesforo, RG (corresponding author), State Reference Ctr People Alzheimers Dis & Other, C Cordel Merinas Chamberi 117, Salamanca 37008, Spain.	psicologiacrea@crealzheimer.es	; Perez Saez, Enrique/L-1560-2015	Rodriguez del Rey, Teresa/0000-0001-5536-1848; Perez Saez, Enrique/0000-0001-9658-3519; Garcia Santelesforo, Raquel/0000-0002-4694-730X					45	1	1	0	1	WILEY-HINDAWI	LONDON	ADAM HOUSE, 3RD FL, 1 FITZROY SQ, LONDON, WIT 5HE, ENGLAND	0966-0410	1365-2524		HEALTH SOC CARE COMM	Health Soc. Care Community	NOV	2022	30	6
J	Kazawa, K; Kubo, T; Ohge, H; Ishii, S				Kazawa, Kana; Kubo, Tatsuhiko; Ohge, Hiroki; Ishii, Shinya			Efficacy of care manager-led support for family caregivers of people with dementia during the COVID-19 pandemic: a randomized controlled study	BMC GERIATRICS			English	Article						Dementia; Family; COVID-19; Infection control measure; Preparedness; Care burden	JAPANESE VERSION; BURDEN; VALIDITY	Background A prolonged COVID-19 pandemic could exacerbate the risk of infection and undesirable effects associated with infection control measures of older people with dementia (PWD), and the care burden of families. In this study, we examined the efficacy of care manager-led information provision and practical support for families of older PWD who need care, regarding appropriate infection preve…	[Kazawa, Kana; Ishii, Shinya] Hiroshima Univ, Grad Sch Biomed & Hlth Sci, Dept Med Integrated Approach Social Inclus, Minami Ku, Kasumi 1-2-3, Hiroshima 7348553, Japan; [Kubo, Tatsuhiko] Hiroshima Univ, Grad Sch Biomed & Hlth Sci, Dept Publ Hlth & Hlth Policy, Hiroshima, Japan; [Ohge, Hiroki] Hiroshima Univ Hosp, Dept Infect Dis, Hiroshima, Japan	Hiroshima University; Hiroshima University; Hiroshima University	Kazawa, K (corresponding author), Hiroshima Univ, Grad Sch Biomed & Hlth Sci, Dept Med Integrated Approach Social Inclus, Minami Ku, Kasumi 1-2-3, Hiroshima 7348553, Japan.	kkazawa@hiroshima-u.ac.jp	Kazawa, Kana/A-7441-2018	Kazawa, Kana/0000-0002-5303-8542	Japanese Council of Senior Citizens Welfare Service	Japanese Council of Senior Citizens Welfare Service	This work was supported by Japanese Council of Senior Citizens Welfare Service.		41	0	0	1	4	BMC	LONDON	CAMPUS, 4 CRINAN ST, LONDON N1 9XW, ENGLAND		1471-2318		BMC GERIATR	BMC Geriatr.	AUG 15	2022	22	1
J	Britt, KC; Richards, KC; Radhakrishnan, K; Vanags-Louredo, A; Park, E; Gooneratne, NS; Fry, L				Britt, Katherine Carroll; Richards, Kathy C.; Radhakrishnan, Kavita; Vanags-Louredo, Andrea; Park, Eunice; Gooneratne, Nalaka S.; Fry, Liam			Religion, Spirituality, and Coping During the Pandemic: Perspectives of Dementia Caregivers	CLINICAL NURSING RESEARCH			English	Article						dementia; religion; spirituality; coping; caregivers; COVID	CARE; DECLINE; PEOPLE; HEALTH; LIFE	Religious and spiritual (R/S) practices support individuals during difficult situations. The COVID-19 social distancing restrictions may have limited access to R/S practices for older adults with Alzheimer's disease related dementia (ADRD) and their caregivers, affecting coping and well-being. This qualitative study explored the impact of social distancing on R/S practices and coping in ADRD-care…	[Britt, Katherine Carroll; Richards, Kathy C.; Radhakrishnan, Kavita] Univ Texas Austin, Sch Nursing, 1710 Red River St, Austin, TX 78712 USA; [Park, Eunice] Univ Texas Austin, Coll Liberal Arts, Austin, TX 78712 USA; [Fry, Liam] Univ Texas Austin, Dell Med Sch, Div Geriatr & Palliat Care, Austin, TX 78712 USA; [Vanags-Louredo, Andrea] Baylor Coll Med, Houston, TX 77030 USA; [Gooneratne, Nalaka S…	University of Texas System; University of Texas Austin; University of Texas System; University of Texas Austin; University of Texas System; University of Texas Austin; Baylor College of Medicine; University of Pennsylvania; Pennsylvania Medicine	Britt, KC (corresponding author), Univ Texas Austin, Sch Nursing, 1710 Red River St, Austin, TX 78712 USA.	kat.britt@utexas.edu	Katherine Britt, Kat/GVS-3053-2022	Britt, katherine/0000-0002-5119-1260; Radhakrishnan, Kavita/0000-0002-1373-1633	National Institutes of Health, National Institute on Aging [R01AG051588]; Jonas Philanthropy	National Institutes of Health, National Institute on Aging(United States Department of Health & Human ServicesNational Institutes of Health (NIH) - USANIH National Institute on Aging (NIA)); Jonas Philanthropy	The author(s) disclosed receipt of the following financial support for the research, authorship, and/or publication of this article: This work was supported by a supplement from the National Institutes of Health, National Institute on Aging (Richards, R01AG051588). KCB is supported by Jonas Philanthropy as a Psychology/Mental Health Jonas Scholar 2021 to 2023.		45	5	5	0	2	SAGE PUBLICATIONS INC	THOUSAND OAKS	2455 TELLER RD, THOUSAND OAKS, CA 91320 USA	1054-7738	1552-3799		CLIN NURS RES	Clin. Nurs. Res.	JAN	2023	32	1
J	Jiménez-Gonzalo, L; Vara-García, C; Romero-Moreno, R; Márquez-González, M; Barrera-Caballero, S; Olazarán, J; Losada-Baltar, A				Jimenez-Gonzalo, Lucia; Vara-Garcia, Carlos; Romero-Moreno, Rosa; Marquez-Gonzalez, Maria; Barrera-Caballero, Samara; Olazaran, Javier; Losada-Baltar, Andres			Stress, Insomnia, and Leisure in Dementia Family Caregivers. Correlates with Distress during the COVID-19 Pandemic	CLINICAL GERONTOLOGIST			English	Article; Early Access						Sleep problems; depression; anxiety; dementia caregiving; COVID-19; pandemic	ACTIVITY RESTRICTION; PHYSICAL-ACTIVITY; PLEASANT EVENTS; SLEEP; DEPRESSION; SATISFACTION	The COVID-19 pandemic added a new stress source for caregivers. Many aspects influence the potential depressive or anxiety symptomatology in caregivers. This study explored the association among COVID-19 related stressors, insomnia, leisure, and caregivers' depression and anxiety. 101 family caregivers of people with dementia were asked about COVID-19 related stressors, insomnia, leisure, depress…	[Jimenez-Gonzalo, Lucia; Vara-Garcia, Carlos; Romero-Moreno, Rosa; Barrera-Caballero, Samara; Losada-Baltar, Andres] Univ Rey Juan Carlos, Dept Psychol, Alcorcon, Spain; [Marquez-Gonzalez, Maria] Univ Autonoma Madrid, Dept Biol & Hlth Psychol, Madrid, Spain; [Olazaran, Javier] Hosp Gen Univ Gregorio Maranon, Dept Neurol, Madrid, Spain	Universidad Rey Juan Carlos; Autonomous University of Madrid; General University Gregorio Maranon Hospital	Losada-Baltar, A (corresponding author), Univ Rey Juan Carlos, Fac Hlth Sci, Dept Psychol, Dept 2, Avda De Atenas S-N, Alcorcon 28922, Spain.	Andres.losada@urjc.es	Marquez-González, María/C-5905-2011; Losada, Andrés/C-8920-2011; Moreno, Rosa Romero/G-3479-2011; Vara-García, Carlos/S-7534-2018	Marquez-González, María/0000-0001-6572-8949; Losada, Andrés/0000-0002-3134-7133; Moreno, Rosa Romero/0000-0001-5454-3586; Vara-García, Carlos/0000-0002-5379-5770; Jimenez-Gonzalo, Lucia/0000-0002-2305-3362; Olazaran, Javier/0000-0002-7320-128X; Barrera Caballero, Samara/0000-0002-0987-3188	Spanish Ministry of Economy and Competitiveness [PSI2015-6152-C2 -1-R, PID2019-106714RB-C21]; Universidad Rey Juan Carlos; Spanish Ministry of Education [FPU17/02548]; Ministerio de Ciencia, Innovacion y Universidades [PID2019-106714RB-C21]	Spanish Ministry of Economy and Competitiveness(Spanish Government); Universidad Rey Juan Carlos; Spanish Ministry of Education(Spanish Government); Ministerio de Ciencia, Innovacion y Universidades(Spanish Government)	The present project was supported by the Spanish Ministry of Economy and Competitiveness under Grant PSI2015-6152-C2 -1-R and PID2019-106714RB-C21. Lucia Jimenez-Gonzalo was supported by a Pre-Doctoral Grant from the Universidad Rey Juan Carlos. Samara Barrera was supported by an FPU grant FPU17/02548 from the Spanish Ministry of Education; Ministerio de Ciencia, Innovacion y Universidades [PID20…		38	0	0	0	2	ROUTLEDGE JOURNALS, TAYLOR & FRANCIS LTD	ABINGDON	2-4 PARK SQUARE, MILTON PARK, ABINGDON OX14 4RN, OXON, ENGLAND	0731-7115	1545-2301		CLIN GERONTOLOGIST	Clin. Gerontol.	2022 JUL 29	2022
J	Moon, HE; Rote, SM; Sears, J; Niemiec, SLS				Moon, Heehyul E.; Rote, Sunshine M.; Sears, Jeanelle; Niemiec, Stacey L. Schepens			Racial Differences in the Dementia Caregiving Experience During the COVID-19 Pandemic: Findings From the National Health and Aging Trends Study (NHATS)	JOURNALS OF GERONTOLOGY SERIES B-PSYCHOLOGICAL SCIENCES AND SOCIAL SCIENCES			English	Article						Alzheimer's and other dementias; Care burden; COVID-19 outbreak; Race; Well-being	QUALITY-OF-LIFE; STRESS; PEOPLE; IMPACT; ETHNICITY; BURDEN; CARE; RACE	Objectives Given racial disparities in both dementia and coronavirus disease 2019 (COVID-19), non-Hispanic Black (Black) dementia caregivers (CGs) may be at greater risk for care burden during the COVID-19 pandemic than non-Hispanic White (White) CGs. This study investigates the impact of dementia care provision on CGs' quality of life by race using the 2020 National Health and Aging Trends Study…	[Moon, Heehyul E.; Rote, Sunshine M.] Univ Louisville, Kent Sch Social Work, Oppenheimer Hall 210, Louisville, KY 40292 USA; [Sears, Jeanelle] Bowling Green State Univ, Dept Human Serv, Bowling Green, OH 43403 USA; [Niemiec, Stacey L. Schepens] Univ Southern Calif, Chan Div Occupat Sci & Occupat Therapy, Los Angeles, CA 90007 USA	University of Louisville; University System of Ohio; Bowling Green State University; University of Southern California	Moon, HE (corresponding author), Univ Louisville, Kent Sch Social Work, Oppenheimer Hall 210, Louisville, KY 40292 USA.	heehyul.moon@louisville.edu		MOON, HEEHYUL/0000-0002-6967-9328	National Institute On Aging of the National Institutes of Health [R13AG063477]	National Institute On Aging of the National Institutes of Health(United States Department of Health & Human ServicesNational Institutes of Health (NIH) - USANIH National Institute on Aging (NIA))	This work was supported by the National Institute On Aging of the National Institutes of Health under Award Number R13AG063477. The content is solely the responsibility of the authors and does not necessarily represent the official views of the National Institutes of Health.		51	7	7	2	4	OXFORD UNIV PRESS INC	CARY	JOURNALS DEPT, 2001 EVANS RD, CARY, NC 27513 USA	1079-5014	1758-5368		J GERONTOL B-PSYCHOL	J. Gerontol. Ser. B-Psychol. Sci. Soc. Sci.	DEC	2022	77	12
J	Kor, PPK; Li, ML; Kwok, DKS; Leung, AYM; Lai, DLL; Liu, JYW				Kor, Patrick Pui Kin; Li, Meng Li; Kwok, Denis Ka Shaw; Leung, Angela Yee Man; Lai, Danial Lok Lam; Liu, Justina Yat Wah			Evaluating the effectiveness of a 6-week hybrid mindfulness-based intervention in reducing the stress among caregivers of patients with dementia during COVID-19 pandemic: protocol of a randomized controlled trial	BMC PSYCHOLOGY			English	Article						Mindfulness-based; Caregiver; Dementia; Online; Face-to-face	NEUROPSYCHIATRIC INVENTORY; SCALE VALIDATION; MENTAL-HEALTH; REDUCTION; PEOPLE; BURDEN; QUESTIONNAIRE; PROGRAM; VERSION	Background: Mindfulness-based intervention (MBI), an emotion-focused approach, has been shown promising and sustainable effects on enhancing the well-being of caregivers of patients with dementia (PWD). However, the conventional MBI was quite demanding, had high rates of attrition and inconsistent long-term effect. The social distancing 1 measures introduced during the COVID-19 pandemic also rest…	[Kor, Patrick Pui Kin; Li, Meng Li; Kwok, Denis Ka Shaw; Leung, Angela Yee Man; Liu, Justina Yat Wah] Hong Kong Polytech Univ, Sch Nursing, Hong Kong, Peoples R China; [Leung, Angela Yee Man] Hong Kong Polytech Univ, WHO Collaborating Ctr Community Hlth Serv, Hong Kong, Peoples R China; [Lai, Danial Lok Lam] Hosp Author, Hong Kong, Peoples R China	Hong Kong Polytechnic University; Hong Kong Polytechnic University	Kor, PPK (corresponding author), Hong Kong Polytech Univ, Sch Nursing, Hong Kong, Peoples R China.	patrick.kor@polyu.edu.hk	; Kor, Patrick Pui Kin/E-3986-2015	Liu, Justina/0000-0003-1931-0159; LI, Mengli/0000-0003-3209-8914; Kor, Patrick Pui Kin/0000-0002-9785-973X	Early Career Scheme, Research Grants Council (RGC) of the Hong Kong Special Administrative Region Government [25601921]	Early Career Scheme, Research Grants Council (RGC) of the Hong Kong Special Administrative Region Government	The project is funded by a competitive grant from the Early Career Scheme, Research Grants Council (RGC) of the Hong Kong Special Administrative Region Government (No. 25601921). None of the funders were involved in the design of the study, or manuscript writing, and they won't be involved in the collection, analysis interpretation or manuscript writing in the future.		50	1	1	1	7	SPRINGERNATURE	LONDON	CAMPUS, 4 CRINAN ST, LONDON, N1 9XW, ENGLAND		2050-7283		BMC PSYCHOL	BMC Psychol.	JUL 19	2022	10	1
J	Rolland, Y; Baziard, M; De Mauleon, A; Dubus, E; Saidlitz, P; Soto, ME				Rolland, Yves; Baziard, Marion; De Mauleon, Adelaide; Dubus, Estelle; Saidlitz, Pascal; Soto, Maria Eugenia			Coronavirus Disease-2019 in Older People with Cognitive Impairment	CLINICS IN GERIATRIC MEDICINE			English	Article						COVID-19; Dementia; Behavior disturbances; Nursing home; Ethics	NURSING-HOME RESIDENTS; ALZHEIMERS-DISEASE; COVID-19; DEMENTIA; CARE; CAREGIVERS; MORTALITY; METAANALYSIS; MANAGEMENT; DISORDERS		[Rolland, Yves; Baziard, Marion; De Mauleon, Adelaide; Dubus, Estelle; Saidlitz, Pascal; Soto, Maria Eugenia] CHU Toulouse, Toulouse Univ Hosp, Inst Aging, Gerontopole Toulouse, 20 Rue Pont St Pierre, F-31059 Toulouse, France; [Rolland, Yves; Soto, Maria Eugenia] INSERM, UMR 1295, CERPOP Ctr Epidemiol & Rech Sante POPulat UPS, Toulouse, France; [Rolland, Yves] CHU Toulouse, Gerontopole, 20 Rue Po…	Universite de Toulouse; Universite Toulouse III - Paul Sabatier; CHU de Toulouse; Universite de Toulouse; Universite Toulouse III - Paul Sabatier; Institut National de la Sante et de la Recherche Medicale (Inserm); CHU de Toulouse; Universite de Toulouse; Universite Toulouse III - Paul Sabatier	Rolland, Y (corresponding author), CHU Toulouse, Gerontopole, 20 Rue Pont St Pierre, F-31059 Toulouse, France.	rolland.y@chu-toulouse.fr							109	2	2	1	3	W B SAUNDERS CO-ELSEVIER INC	PHILADELPHIA	1600 JOHN F KENNEDY BOULEVARD, STE 1800, PHILADELPHIA, PA 19103-2899 USA	0749-0690	1879-8853		CLIN GERIATR MED	Clin. Geriatr. Med.	AUG	2022	38	3
J	Brungardt, A; Cassidy, J; LaRoche, A; Dulaney, S; Sawyer, RJ; Possin, KL; Lum, HD				Brungardt, Adreanne; Cassidy, Jessica; LaRoche, Ashley; Dulaney, Sarah; Sawyer, R. John; Possin, Katherine L.; Lum, Hillary D.			End-of-Life Experiences Within a Dementia Support Program During COVID-19: Context and Circumstances Surrounding Death During the Pandemic	AMERICAN JOURNAL OF HOSPICE & PALLIATIVE MEDICINE			English	Article						dementia care; caregiver; support program; end of life; COVID-19; pandemic	SOCIAL-ISOLATION; CARE	Background: Persons with dementia (PWD) and their caregivers are uniquely impacted by the COVID-19 pandemic, including higher risk of mortality for PWD. Objectives: To describe the context and circumstances of deaths of PWD within a dementia support program during the COVID-19 pandemic. Design: Retrospective data collection of PWD deaths between March 1, 2020 and February 28, 2021. Setting/Subjec…	[Brungardt, Adreanne; Cassidy, Jessica; Lum, Hillary D.] Univ Colorado, Sch Med, Dept Med, Div Geriatr Med, Aurora, CO 80045 USA; [LaRoche, Ashley; Sawyer, R. John] Ochsner Hlth, Dept Neurol, New Orleans, LA USA; [Dulaney, Sarah; Possin, Katherine L.] Univ Calif San Francisco, Dept Neurol, Memory & Aging Ctr, San Francisco, CA USA; [Possin, Katherine L.] Univ Calif San Francisco, Global Brain Hlt…	University of Colorado System; University of Colorado Anschutz Medical Campus; University of California System; University of California San Francisco; University of California System; University of California San Francisco; Trinity College Dublin	Lum, HD (corresponding author), Univ Colorado, Sch Med, 12631 East 17th Ave,B180, Aurora, CO 80045 USA.	Hillary.lum@cuanschutz.edu		Brungardt, Adreanne/0000-0003-4499-8186	Centers for Medicare and Medicaid Services Comprehensive Primary Care Plus Initiative at UCHealth Seniors Clinic; NIH/NCRR Colorado CTSI Grant [UL1 RR025780]; NIA [1R01AG056715]	Centers for Medicare and Medicaid Services Comprehensive Primary Care Plus Initiative at UCHealth Seniors Clinic; NIH/NCRR Colorado CTSI Grant; NIA(United States Department of Health & Human ServicesNational Institutes of Health (NIH) - USANIH National Institute on Aging (NIA))	The authors disclosed receipt of the following financial support for the research, authorship, and/or publication of this article: This project was supported in part through the Centers for Medicare and Medicaid Services Comprehensive Primary Care Plus Initiative at UCHealth Seniors Clinic. This work was also supported in part by the NIH/NCRR Colorado CTSI Grant Number UL1 RR025780 and NIA 1R01AG…		23	1	1	1	3	SAGE PUBLICATIONS INC	THOUSAND OAKS	2455 TELLER RD, THOUSAND OAKS, CA 91320 USA	1049-9091	1938-2715		AM J HOSP PALLIAT ME	Am. J. Hosp. Palliat. Med.	JUL	2023	40	7
J	Britton, A; Zimmermann, M				Britton, Anthony; Zimmermann, Martina			Informal dementia care: The carer's lived experience at the divides between policy and practice	DEMENTIA-INTERNATIONAL JOURNAL OF SOCIAL RESEARCH AND PRACTICE			English	Article						Alzheimer's disease; dementia; Department of Health and Social Care; health care; local authorities; policy; spouse	ALZHEIMERS-DISEASE; PEOPLE; CAREGIVERS; STRATEGY; SERVICE; HOME	Support for informal dementia care at a local community level is not working for most carers today. Carers looking after a person with dementia have long lamented the absence of an empowered named support and an effectively actioned care plan. Drawing on literary writing and social research, we argue in this article that these challenges have existed since dementia emerged as a major condition in…	[Britton, Anthony] Pam Britton Trust Dementia, Royal Leamington Spa, England; [Zimmermann, Martina] Kings Coll London, Dept English, Hlth Humanities & Hlth Sci, Virginia Woolf Bldg, London WC2B 6NR, England	University of London; King's College London	Zimmermann, M (corresponding author), Kings Coll London, Dept English, Hlth Humanities & Hlth Sci, Virginia Woolf Bldg, London WC2B 6NR, England.	martina.zimmermann@kcl.ac.uk			UKRI Future Leaders Fellowship [MR/T019794/1]	UKRI Future Leaders Fellowship(UK Research & Innovation (UKRI))	The author(s) disclosed receipt of the following financial support for the research, authorship, and/or publication of this article: MZi is funded by a UKRI Future Leaders Fellowship [MR/T019794/1].		67	0	0	1	2	SAGE PUBLICATIONS LTD	LONDON	1 OLIVERS YARD, 55 CITY ROAD, LONDON EC1Y 1SP, ENGLAND	1471-3012	1741-2684		DEMENTIA-LONDON	Dement.-Int. J. soc. Res. Pract.	OCT	2022	21	7
J	Bruno, F; Malvaso, A; Chiesi, F; Lagana, V; Servidio, R; Isella, V; Ferrarese, C; Gottardi, F; Stella, E; Agosta, F; Filippi, M; Di Lorenzo, R; Martin, LR; Bruni, AC; Maletta, R				Bruno, Francesco; Malvaso, Antonio; Chiesi, Francesca; Lagana, Valentina; Servidio, Rocco; Isella, Valeria; Ferrarese, Carlo; Gottardi, Federica; Stella, Eloisa; Agosta, Federica; Filippi, Massimo; Di Lorenzo, Raffaele; Martin, Leslie R.; Bruni, Amalia Cecilia; Maletta, Raffaele			COVID-19 vaccine uptake among family caregivers of people with dementia: The role of attitudes toward vaccination, perceived social support and personality traits	FRONTIERS IN PSYCHOLOGY			English	Article						family caregivers; dementia; COVID-19; vaccine hesitancy; vaccine uptake; personality traits; attitudes; perceived social support	PREDICTORS	People with dementia have an increased risk of contracting severe forms of COVID-19. Although in worldwide vaccination programs priority has been given to older people, having taken the vaccine does not totally eliminate the risk of contracting COVID-19 when one is in close contact with unvaccinated people. Thus, family caregivers' choices to remain unvaccinated against COVID-19 could have potent…	[Bruno, Francesco; Maletta, Raffaele] ASP Catanzaro, Reg Neurogenet Ctr, Dept Primary Care, Lamezia Terme, Italy; [Bruno, Francesco; Lagana, Valentina; Di Lorenzo, Raffaele; Bruni, Amalia Cecilia; Maletta, Raffaele] Assoc Neurogenet Res, Lamezia Terme, Italy; [Malvaso, Antonio; Agosta, Federica; Filippi, Massimo] IRCCS San Raffaele Sci Inst, Neurol Unit, Milan, Italy; [Malvaso, Antonio; Gottardi,…	Vita-Salute San Raffaele University; IRCCS Ospedale San Raffaele; Vita-Salute San Raffaele University; IRCCS Ospedale San Raffaele; Vita-Salute San Raffaele University; IRCCS Ospedale San Raffaele; Vita-Salute San Raffaele University; IRCCS Ospedale San Raffaele; Vita-Salute San Raffaele University; University of Florence; University of Calabria	Bruno, F (corresponding author), ASP Catanzaro, Reg Neurogenet Ctr, Dept Primary Care, Lamezia Terme, Italy.;Bruno, F; Lagana, V (corresponding author), Assoc Neurogenet Res, Lamezia Terme, Italy.	francescobrunofb@gmail.com; valelagana@gmail.com	Isella, Valeria/ISR-9893-2023; Ferrarese, Carlo/AAC-4903-2022; Agosta, Federica/J-9908-2016; Maletta, Raffaele/K-4421-2016; Bruno, Francesco/J-6950-2018	Agosta, Federica/0000-0003-3121-4979; Ferrarese, Carlo/0000-0002-7499-6600; Maletta, Raffaele/0000-0002-0758-1835; Bruno, Francesco/0000-0003-1377-4489	Association for Neurogenetic Research (ARN)	Association for Neurogenetic Research (ARN)	Association for Neurogenetic Research (ARN) provided fund for open access publication fees.		52	5	5	0	2	FRONTIERS MEDIA SA	LAUSANNE	AVENUE DU TRIBUNAL FEDERAL 34, LAUSANNE, CH-1015, SWITZERLAND	1664-1078			FRONT PSYCHOL	Front. Psychol.	JUL 15	2022	13
J	Verbiest, MEA; Stoop, A; Scheffelaar, A; Janssen, MM; van Boekel, LC; Luijkx, KG				Verbiest, Marjolein E. A.; Stoop, Annerieke; Scheffelaar, Aukelien; Janssen, Meriam M.; van Boekel, Leonieke C.; Luijkx, Katrien G.			Health impact of the first and second wave of COVID-19 and related restrictive measures among nursing home residents: a scoping review	BMC HEALTH SERVICES RESEARCH			English	Review						Coronavirus; SARS-CoV-2; Long-term care; Dementia; Person-centered care	CORONAVIRUS DISEASE 2019; TERM-CARE FACILITY; MORTALITY RISK; MENTAL-HEALTH; DEMENTIA; STRATEGY; EXPERIENCES; INFECTION; OUTBREAKS; SYMPTOMS	Background and objectives COVID-19 disproportionally affects older adults living in nursing homes. The purpose of this review was to explore and map the scientific literature on the health impact of COVID-19 and related restrictive measures during the first and second wave among nursing home residents. A specific focus was placed on health data collected among nursing home residents themselves. R…	[Verbiest, Marjolein E. A.; Stoop, Annerieke; Scheffelaar, Aukelien; Janssen, Meriam M.; van Boekel, Leonieke C.; Luijkx, Katrien G.] Tilburg Univ, Acad Collaborat Ctr Older Adults, Tranzo Sci Ctr Care & Wellbeing, Tilburg Sch Social & Behav Sci, POB 90153, NL-5000 LE Tilburg, Netherlands	Tilburg University	Verbiest, MEA (corresponding author), Tilburg Univ, Acad Collaborat Ctr Older Adults, Tranzo Sci Ctr Care & Wellbeing, Tilburg Sch Social & Behav Sci, POB 90153, NL-5000 LE Tilburg, Netherlands.	m.e.a.verbiest@tilburguniversity.edu	van Boekel, Leonieke C./M-1665-2019; Verbiest, Marjolein/E-1604-2016	van Boekel, Leonieke C./0000-0002-4133-8396; Stoop, Annerieke/0000-0002-6855-8073; Verbiest, Marjolein/0000-0003-3731-5295; Janssen, Meriam/0000-0001-8973-725X					90	5	5	0	1	BMC	LONDON	CAMPUS, 4 CRINAN ST, LONDON N1 9XW, ENGLAND		1472-6963		BMC HEALTH SERV RES	BMC Health Serv. Res.	JUL 15	2022	22	1
J	Barisch-Fritz, B; Bezold, J; Scharpf, A; Trautwein, S; Krell-Roesch, J; Woll, A				Barisch-Fritz, Bettina; Bezold, Jelena; Scharpf, Andrea; Trautwein, Sandra; Krell-Roesch, Janina; Woll, Alexander			ICT-Based Individualized Training of Institutionalized Individuals With Dementia. Evaluation of Usability and Trends Toward the Effectiveness of the InCoPE-App	FRONTIERS IN PHYSIOLOGY			English	Article						digitalization and e-health; Alzheimer's disease; mobile application; physical activity; feasibility	MINI-MENTAL-STATE; PHYSICAL-ACTIVITY; OLDER-ADULTS; ALZHEIMERS-DISEASE; EXERCISE; DISABILITY; PERFORMANCE; STRENGTH; MOBILITY; BALANCE	Physical activity interventions can alleviate the course of disease for individuals with dementia (IWD) who have been extraordinarily affected by the COVID-19 pandemic. Information and Communication Technology (ICT) provides new opportunities not only to mitigate negative effects of the pandemic but also to sustainably improve everyday life of IWD in nursing homes. The aim of the present study wa…	[Barisch-Fritz, Bettina; Bezold, Jelena; Scharpf, Andrea; Trautwein, Sandra; Krell-Roesch, Janina; Woll, Alexander] Karlsruhe Inst Technol, Inst Sports & Sports Sci, Karlsruhe, Germany	Helmholtz Association; Karlsruhe Institute of Technology	Barisch-Fritz, B (corresponding author), Karlsruhe Inst Technol, Inst Sports & Sports Sci, Karlsruhe, Germany.	bettina.barisch-fritz@kit.edu	Krell-Roesch, Janina/IXN-4715-2023						68	0	0	2	5	FRONTIERS MEDIA SA	LAUSANNE	AVENUE DU TRIBUNAL FEDERAL 34, LAUSANNE, CH-1015, SWITZERLAND		1664-042X		FRONT PHYSIOL	Front. Physiol.	JUL 8	2022	13
J	Hendricksen, M; Mitchell, SL; Lopez, RP; Roach, A; Rogers, AH; Akunor, H; McCarthy, EP				Hendricksen, Meghan; Mitchell, Susan L.; Lopez, Ruth Palan; Roach, Ashley; Rogers, Anita Hendrix; Akunor, Harriet; McCarthy, Ellen P.			ADVANCE-C: A Qualitative Study of Experiences Caring for Nursing Home Residents with Advanced Dementia During the COVID-19 Pandemic	JOURNALS OF GERONTOLOGY SERIES B-PSYCHOLOGICAL SCIENCES AND SOCIAL SCIENCES			English	Article						COVID-19; Dementia; Nursing homes		Objectives Assessment of Disparities and Variation for Alzheimer's disease Nursing home Care at End of life (ADVANCE) is a multisite qualitative study of regionally diverse Nursing homes (NHs; N = 14) providing varied intensity of advanced dementia care. ADVANCE-C explored the experiences of NH staff and proxies during the COVID-19 pandemic. Methods Data collection occurred in five of the ADVANCE…	[Hendricksen, Meghan; Mitchell, Susan L.; Akunor, Harriet; McCarthy, Ellen P.] Hebrew SeniorLife, Hinda & Arthur Marcus Inst Aging Res, Boston, MA USA; [Mitchell, Susan L.; McCarthy, Ellen P.] Harvard Med Sch, Div Gerontol, Dept Med, Beth Israel Deaconess Med Ctr, Boston, MA 02115 USA; [Lopez, Ruth Palan] MGH Inst Hlth Profess, Sch Nursing, Boston, MA USA; [Roach, Ashley] Oregon Hlth & Sci Univ, …	Harvard University; Hebrew SeniorLife; Harvard University; Harvard Medical School; Beth Israel Deaconess Medical Center; Oregon Health & Science University; University of Tennessee System; University of Tennessee Martin	McCarthy, EP (corresponding author), Hebrew SeniorLife, Marcus Inst Aging Res, 1200 Ctr St, Boston, MA 02131 USA.	EllenMcCarthy@hsl.harvard.edu	Akunor, Harriet/IAR-7706-2023	Akunor, Harriet/0000-0001-7123-2368; Roach, Ashley/0000-0002-6954-4677	National Institute on Aging of the National Institutes of Health [R01AG058539-03S1]	National Institute on Aging of the National Institutes of Health(United States Department of Health & Human ServicesNational Institutes of Health (NIH) - USANIH National Institute on Aging (NIA))	This work was funded by R01AG058539-03S1 from the National Institute on Aging of the National Institutes of Health. The content is solely the responsibility of the authors and does not necessarily represent the official views of the National Institutes of Health.		28	2	2	4	5	OXFORD UNIV PRESS INC	CARY	JOURNALS DEPT, 2001 EVANS RD, CARY, NC 27513 USA	1079-5014	1758-5368		J GERONTOL B-PSYCHOL	J. Gerontol. Ser. B-Psychol. Sci. Soc. Sci.	OCT 6	2022	77	10
J	Masoud, S; Glassner, AA; Mendoza, M; Rhodes, S; White, CL				Masoud, Sara; Glassner, Ashlie A.; Mendoza, Mayra; Rhodes, Shanae; White, Carole L.			A Different Way to Survive: The Experiences of Family Caregivers of Persons Living With Dementia During the COVID-19 Pandemic	JOURNAL OF FAMILY NURSING			English	Article						dementia; family caregiving; COVID-19	HEALTH; BURDEN; PREVALENCE	Family caregivers of persons living with dementia often experience challenges to their health and quality of life related to their caregiving role. The COVID-19 pandemic added substantially to the responsibilities of family caregivers, potentially putting them at greater risk of poor health outcomes and impeded quality of life. To better understand the impact of the pandemic on the experiences of…	[Masoud, Sara; Mendoza, Mayra; Rhodes, Shanae] Univ Texas Hlth Sci Ctr San Antonio, Sch Nursing, 7703 Floyd Curl Dr, San Antonio, TX 78229 USA; [Masoud, Sara; Mendoza, Mayra; Rhodes, Shanae] Univ Texas Hlth Sci Ctr San Antonio, Grad Sch Biomed Sci, San Antonio, TX 78229 USA; [Glassner, Ashlie A.] Univ Texas Hlth Sci Ctr San Antonio, Nursing Sci, Grad Sch Biomed Sci, San Antonio, TX 78229 USA; [Wh…	University of Texas System; University of Texas Health Science Center at San Antonio; University of Texas System; University of Texas Health Science Center at San Antonio; University of Texas System; University of Texas Health Science Center at San Antonio; University of Texas System; University of Texas Health Science Center at San Antonio; University of Texas System; University of Texas Health …	Masoud, S (corresponding author), Univ Texas Hlth Sci Ctr San Antonio, Sch Nursing, 7703 Floyd Curl Dr, San Antonio, TX 78229 USA.	masoud@uthscsa.edu		Masoud, Sara/0000-0002-9936-1302	Patient-Centered Outcomes Research Institute (PCORI) Engagement Award [10725-UTHSC]	Patient-Centered Outcomes Research Institute (PCORI) Engagement Award(Patient-Centered Outcomes Research Institute - PCORI)	Research reported in this publication was funded through a Patient-Centered Outcomes Research Institute (PCORI) Engagement Award (10725-UTHSC) and COVID-19-Related Project Enhancement.		46	6	6	0	5	SAGE PUBLICATIONS INC	THOUSAND OAKS	2455 TELLER RD, THOUSAND OAKS, CA 91320 USA	1074-8407	1552-549X		J FAM NURS	J. Fam. Nurs.	AUG	2022	28	3
J	Aguilar-Palacio, I; Maldonado, L; Marcos-Campos, I; Castel-Feced, S; Malo, S; Aibar, C; Rabanaque, MJ				Aguilar-Palacio, Isabel; Maldonado, Lina; Marcos-Campos, Ivan; Castel-Feced, Sara; Malo, Sara; Aibar, Carlos; Rabanaque, Ma Jose			Understanding the COVID-19 Pandemic in Nursing Homes (Aragon, Spain): Sociodemographic and Clinical Factors Associated With Hospitalization and Mortality	FRONTIERS IN PUBLIC HEALTH			English	Article						COVID-19; inequalities; hospitalization; mortality; nursing home	RESIDENTS; IMPACT	Old people residing in nursing homes have been a vulnerable group to the coronavirus disease 2019 (COVID-19) pandemic, with high rates of infection and death. Our objective was to describe the profile of institutionalized patients with a confirmed COVID-19 infection and the socioeconomic and morbidity factors associated with hospitalization and death. We conducted a retrospective cohort study inc…	[Aguilar-Palacio, Isabel; Castel-Feced, Sara; Malo, Sara; Aibar, Carlos; Rabanaque, Ma Jose] Univ Zaragoza, Prevent Med & Publ Hlth Dept, Zaragoza, Spain; [Aguilar-Palacio, Isabel; Maldonado, Lina; Marcos-Campos, Ivan; Castel-Feced, Sara; Malo, Sara; Aibar, Carlos; Rabanaque, Ma Jose] Inst Invest Sanitaria Aragon IIS, Zaragoza, Spain; [Aguilar-Palacio, Isabel; Maldonado, Lina; Castel-Feced, Sara;…	University of Zaragoza; University of Zaragoza	Aguilar-Palacio, I (corresponding author), Univ Zaragoza, Prevent Med & Publ Hlth Dept, Zaragoza, Spain.;Aguilar-Palacio, I (corresponding author), Inst Invest Sanitaria Aragon IIS, Zaragoza, Spain.;Aguilar-Palacio, I (corresponding author), Inst Invest Sanitaria Aragon IIS, Grp Invest Serv Sanitarios Aragon GRISSA, Zaragoza, Spain.	iaguilar@unizar.es	Malo, S/J-8824-2019	Malo, S/0000-0002-7194-8275; Maldonado Guaje, Lina/0000-0003-1647-3462	Grupo de Investigacion en Servicios Sanitarios de Aragon (GRISSA) of IIS Aragon [B09-20R]; regional Government of Aragon, Spain [CUS/1166/2020]	Grupo de Investigacion en Servicios Sanitarios de Aragon (GRISSA) of IIS Aragon; regional Government of Aragon, Spain(Gobierno de Aragon)	This research was funded by the Grupo de Investigacion en Servicios Sanitarios de Aragon (GRISSA) [B09-20R] of the IIS Aragon, and funded by the regional Government of Aragon, Spain (Decreto-ley 3/2020 del Gobierno de Aragon; Orden CUS/1166/2020).		44	4	4	2	4	FRONTIERS MEDIA SA	LAUSANNE	AVENUE DU TRIBUNAL FEDERAL 34, LAUSANNE, CH-1015, SWITZERLAND		2296-2565		FRONT PUBLIC HEALTH	Front. Public Health	JUL 7	2022	10
J	Bao, XR; Xu, JY; Meng, QB; Gan, JH; Wang, XD; Wu, H; Liu, S; Ji, Y				Bao, Xinran; Xu, Junying; Meng, Qingbo; Gan, Jinghuan; Wang, Xiao-Dan; Wu, Hao; Liu, Shuai; Ji, Yong			Impact of the COVID-19 Pandemic and Lockdown on Anxiety, Depression and Nursing Burden of Caregivers in Alzheimer's Disease, Dementia With Lewy Bodies and Mild Cognitive Impairment in China: A 1-Year Follow-Up Study	FRONTIERS IN PSYCHIATRY			English	Article						COVID-19; social isolation; physical activities; caregiver burden; Dementia with Lewy Bodies; Alzheimer's disease	PHYSICAL-ACTIVITY; PREVALENCE; DIAGNOSIS; EXERCISE; CARERS	BackgroundMany countries have adopted lockdown strategies to prevent the spread of COVID-19. The goal of this study was to investigate the effects of the pandemic on anxiety, depression and care burden in caregivers of nursing patients with Alzheimer's disease (AD), Dementia with Lewy Bodies (DLB) and Mild Cognitive Impairment (MCI), over a one-year period. MethodsWe collected data on consecutive…	[Bao, Xinran; Xu, Junying; Meng, Qingbo; Ji, Yong] Tianjin Med Univ, Clin Coll Neurol Neurosurg & Neurorehabil, Tianjin, Peoples R China; [Bao, Xinran; Meng, Qingbo; Wang, Xiao-Dan; Wu, Hao; Liu, Shuai; Ji, Yong] Tianjin Huanhu Hosp, Tianjin Dementia Inst, Dept Neurol, Tianjin Key Lab Cerebrovascular & Neurodegenerat D, Tianjin, Peoples R China; [Bao, Xinran] First Hosp Qinhuangdao, Dept Neurol, …	Tianjin Medical University; Tianjin Medical University; Capital Medical University	Ji, Y (corresponding author), Tianjin Med Univ, Clin Coll Neurol Neurosurg & Neurorehabil, Tianjin, Peoples R China.;Liu, S; Ji, Y (corresponding author), Tianjin Huanhu Hosp, Tianjin Dementia Inst, Dept Neurol, Tianjin Key Lab Cerebrovascular & Neurodegenerat D, Tianjin, Peoples R China.;Ji, Y (corresponding author), Capital Med Univ, Beijing Tiantan Hosp, China Natl Clin Res Ctr Neurol Dis, Dep…	1346012227@qq.com; jiyongusa@126.com	wang, xiao/HZI-9156-2023; wang, xu/IAN-4886-2023; Chen, Shuo/JEO-6350-2023; Li, June/JEF-1173-2023; Meng, Q./GSI-6185-2022						44	1	1	1	13	FRONTIERS MEDIA SA	LAUSANNE	AVENUE DU TRIBUNAL FEDERAL 34, LAUSANNE, CH-1015, SWITZERLAND	1664-0640			FRONT PSYCHIATRY	Front. Psychiatry	JUL 7	2022	13
J	Gaigher, JM; Lacerda, IB; Dourado, MCN				Gaigher, Julia Mariano; Lacerda, Isabel Barbeito; Dourado, Marcia Cristina Nascimento			Dementia and Mental Health During the COVID-19 Pandemic: A Systematic Review	FRONTIERS IN PSYCHIATRY			English	Review						COVID-19; dementia; anxiety; mental health; depression; caregiver	OLDER-ADULTS; IMPACT; CONFINEMENT; CAREGIVERS; LOCKDOWN; DISEASE	Objectives: The COVID-19 pandemic raised significant concerns related to the management of care for people with dementia, but few studies have examined the mental health of older adults with dementia and their caregivers during the pandemic, when compared to other populations. This systematic review thus aims to compare and discuss the impact of the COVID-19 pandemic on people with dementia and o…	[Gaigher, Julia Mariano; Lacerda, Isabel Barbeito; Dourado, Marcia Cristina Nascimento] Univ Fed Rio de Janeiro, Inst Psychiat, Ctr Alzheimers Dis, Rio De Janeiro, Brazil	Universidade Federal do Rio de Janeiro	Dourado, MCN (corresponding author), Univ Fed Rio de Janeiro, Inst Psychiat, Ctr Alzheimers Dis, Rio De Janeiro, Brazil.	marciacndourado@gmail.com			Brazilian National Council for Scientific and Technological Development (CNPq); Rio de Janeiro State Research Support Foundation (FAPERJ)	Brazilian National Council for Scientific and Technological Development (CNPq)(Conselho Nacional de Desenvolvimento Cientifico e Tecnologico (CNPQ)); Rio de Janeiro State Research Support Foundation (FAPERJ)(Fundacao Carlos Chagas Filho de Amparo a Pesquisa do Estado do Rio De Janeiro (FAPERJ))	MD receives research grants from the Brazilian National Council for Scientific and Technological Development (CNPq) and the Rio de Janeiro State Research Support Foundation (FAPERJ).		36	4	4	5	18	FRONTIERS MEDIA SA	LAUSANNE	AVENUE DU TRIBUNAL FEDERAL 34, LAUSANNE, CH-1015, SWITZERLAND	1664-0640			FRONT PSYCHIATRY	Front. Psychiatry	JUL 7	2022	13
J	Lee, JA; Kim, HJ; Ju, E; Guo, YQ; Rousseau, J; Gibbs, L; Tran, TM; Tom, CE; Sabino-Laughlin, E; Kehoe, P				Lee, Jung-Ah; Kim, Hyun Jung; Ju, Eunae; Guo, Yuqing; Rousseau, Julie; Gibbs, Lisa; Tran, Tiffany Marie; Tom, Courtney Elizabeth; Sabino-Laughlin, Eilleen; Kehoe, Priscilla			A Culturally and Linguistically Appropriate Telephone Support Intervention for Diverse Family Caregivers of Persons With Dementia During the COVID-19 Pandemic	JOURNAL OF FAMILY NURSING			English	Article						diverse family caregivers; persons with dementia; COVID-19 pandemic; isolation and anxiety; telephone support		Caregivers of persons with dementia (PWDs) were socially isolated with little support during the COVID-19 pandemic Stay-At-Home order in the United States. To enhance social and emotional connection for diverse caregivers, a culturally/linguistically appropriate telephone intervention provided compassionate listening, mindful breathing, and COVID-19 safety education. The study purpose was to unde…	[Lee, Jung-Ah; Guo, Yuqing; Rousseau, Julie; Tran, Tiffany Marie; Tom, Courtney Elizabeth; Kehoe, Priscilla] Univ Calif Irvine, Sue & Bill Gross Sch Nursing, Irvine, CA 92697 USA; [Ju, Eunae; Sabino-Laughlin, Eilleen] Univ Calif Irvine, Sue & Bill Gross Sch Nursing, Dementia Family Caregiver Study, Irvine, CA 92697 USA; [Rousseau, Julie] Univ Calif Irvine, Sch Med, Div Geriatr & Gerontol, Strateg…	University of California System; University of California Irvine; University of California System; University of California Irvine; University of California System; University of California Irvine; University of California System; University of California Irvine; Seattle University	Lee, JA (corresponding author), Univ Calif Irvine, Sue & Bill Gross Sch Nursing, Irvine, CA 92697 USA.	jungahl@uci.edu		Lee, Jung-Ah/0000-0003-0678-5956; Gibbs, Lisa/0000-0003-2811-4782; Kehoe, Priscilla/0000-0001-5760-2828	University of California, Irvine (UCI) research fund; Arthur N. Rupe Foundation Caregiver Grant; National Institute of Health (NIH)/National Institute on Aging (NIA) [R01AG069074-01]; Health Resources and Services Administration (HRSA) of the U.S. Department of Health and Human Services (HHS) [U1QHP28724-04-00]	University of California, Irvine (UCI) research fund; Arthur N. Rupe Foundation Caregiver Grant; National Institute of Health (NIH)/National Institute on Aging (NIA); Health Resources and Services Administration (HRSA) of the U.S. Department of Health and Human Services (HHS)	The author(s) disclosed receipt of the following financial support for the research, authorship, and/or publication of this article: The study was supported by University of California, Irvine (UCI) research fund and Arthur N. Rupe Foundation Caregiver Grant. This study was also partially supported by National Institute of Health (NIH)/National Institute on Aging (NIA) through R01AG069074-01 and …		35	1	1	1	3	SAGE PUBLICATIONS INC	THOUSAND OAKS	2455 TELLER RD, THOUSAND OAKS, CA 91320 USA	1074-8407	1552-549X		J FAM NURS	J. Fam. Nurs.	AUG	2022	28	3
J	Bradwell, H; Edwards, KJ; Winnington, R; Thill, S; Allgar, V; Jones, RB				Bradwell, Hannah; Edwards, Katie J.; Winnington, Rhona; Thill, Serge; Allgar, Victoria; Jones, Ray B.			Implementing Affordable Socially Assistive Pet Robots in Care Homes Before and During the COVID-19 Pandemic: Stratified Cluster Randomized Controlled Trial and Mixed Methods Study	JMIR AGING			English	Article						social robots; companion robots; well-being; older adults; dementia; robot pets; COVID-19	NEUROPSYCHIATRIC INVENTORY; OLDER-PEOPLE; QUESTIONNAIRE; SYMPTOMS; SCALE	Background: Robot pets may assist in the challenges of supporting an aging population with growing dementia prevalence. Prior work has focused on the impacts of the robot seal Paro on older adult well-being, but recent studies have suggested the good acceptability and implementation feasibility of more affordable devices (Joy for All [JfA] cats and dogs).Objective: We aimed to address the limited…	[Bradwell, Hannah; Edwards, Katie J.; Allgar, Victoria; Jones, Ray B.] Univ Plymouth, Ctr Hlth Technol, Plymouth, England; [Winnington, Rhona] Auckland Univ Technol, Sch Clin Sci, Auckland, New Zealand; [Bradwell, Hannah; Thill, Serge] Radboud Univ Nijmegen, Donders Inst Brain Cognit & Behav, Nijmegen, Netherlands; [Bradwell, Hannah] Univ Plymouth, Ctr Hlth Technol, Plymouth PL4 8AA, England	University of Plymouth; Auckland University of Technology; Radboud University Nijmegen; University of Plymouth	Bradwell, H (corresponding author), Univ Plymouth, Ctr Hlth Technol, Plymouth PL4 8AA, England.	hannah.bradwell@plymouth.ac.uk	; Thill, Serge/X-3697-2018	Bradwell, Hannah/0000-0002-9103-1069; Edwards, Katherine/0000-0001-6212-6010; Thill, Serge/0000-0003-1177-4119; Jones, Jeshan/0000-0001-9928-8582; Allgar, Victoria/0000-0002-5228-2623; Winnington, Rhona/0000-0002-6504-2856; Jones, Ray/0000-0002-2963-3421	University of Plymouth; EPIC (eHealth Productivity and Innovation in Cornwall and the Isle of Scilly) project; European Regional Development Fund; South West Academic Health Science Network; EPIC project	University of Plymouth; EPIC (eHealth Productivity and Innovation in Cornwall and the Isle of Scilly) project; European Regional Development Fund(European Union (EU)); South West Academic Health Science Network; EPIC project	The authors would like to sincerely thank the care home managers, staff, residents, and family members who made this study possible, particularly during such a challenging period of time for the care sector during the COVID-19 pandemic. Preparatory work for the study was funded by a University of Plymouth PhD studentship. The work was subsequently supported by the EPIC (eHealth Productivity and I…		47	3	3	9	12	JMIR PUBLICATIONS, INC	TORONTO	130 QUEENS QUAY East, Unit 1100, TORONTO, ON M5A 0P6, CANADA		2561-7605		JMIR AGING	JMIR Aging	JUL-SEP	2022	5	3
J	Kinchin, I; Edwards, L; Adrion, E; Chen, YH; Ashour, A; Leroi, I; Brugulat-Serrat, A; Phillips, J; Masterson, F; Kochovska, S				Kinchin, Irina; Edwards, Layla; Adrion, Emily; Chen, Yaohua; Ashour, Aya; Leroi, Iracema; Brugulat-Serrat, Anna; Phillips, Jane; Masterson, Fiona; Kochovska, Slavica			Care partner needs of people with neurodegenerative disorders: What are the needs, and how well do the current assessment tools capture these needs? A systematic meta-review	INTERNATIONAL JOURNAL OF GERIATRIC PSYCHIATRY			English	Review						Alzheimer's; assessment tool; care partners; caregivers; carers; cognitive impairment; dementia; descriptive system; economic evaluation; instrument; meta-review; needs assessment; neurodegenerative disorders; systematic review	FAMILY CAREGIVERS; PALLIATIVE CARE; DEMENTIA; PATIENT; VALIDATION; COMMUNITY; QUALITY; HEARING; HEALTH; HOME	Objectives: The burden on care partners, particularly once dementia emerges, is among the greatest of all caregiving groups. This meta-review aimed to (1) synthesis evidence on the self-reported needs of care partners supporting people living with neurodegenerative disorders; (2) compare the needs according to care partner and care recipient characteristics; and (3) determine the face validity of…	[Kinchin, Irina] Univ Dublin, Trinity Coll Dublin, Ctr Hlth Policy & Management, Dublin, Ireland; [Kinchin, Irina; Adrion, Emily; Chen, Yaohua; Ashour, Aya; Leroi, Iracema; Brugulat-Serrat, Anna] Univ Dublin, Global Brain Hlth Inst, Univ California San Francisco, Dublin, Ireland; [Kinchin, Irina; Edwards, Layla; Phillips, Jane] Univ Technol Sydney, Improving Palliat Aged & Chron Care Clin Res & T…	Trinity College Dublin; University of Technology Sydney; University of Edinburgh; Universite de Lille - ISITE; CHU Lille; Universite de Lille; Egyptian Knowledge Bank (EKB); Ain Shams University; Hospital del Mar Research Institute; Hospital del Mar; CIBER - Centro de Investigacion Biomedica en Red; CIBERFES; Queensland University of Technology (QUT); University of Wollongong	Kinchin, I (corresponding author), Univ Dublin, Trinity Coll Dublin, Ctr Hlth Policy & Management, Dublin, Ireland.	kinchini@tcd.ie	Phillips, Jane/A-7780-2015; Brugulat-Serrat, Anna/JAC-7406-2023; Kinchin, Irina/AAR-8242-2021; Kochovska, Slavica/ABD-3905-2021	Phillips, Jane/0000-0002-3691-8230; Kochovska, Slavica/0000-0002-3531-0389; Kinchin, Irina/0000-0003-0133-2763; Leroi, Iracema/0000-0003-1822-3643	Alzheimer's Society [GBHI ALZ UK-21-714522]; Health Research Board Fellowship 'Applying Research into Policy & Practice (ARPP)' [ARPP-2020-011]; IReL; Global Brain Health Institute; Alzheimer's Association	Alzheimer's Society; Health Research Board Fellowship 'Applying Research into Policy & Practice (ARPP)'(Health Research Board - Ireland); IReL; Global Brain Health Institute; Alzheimer's Association(Alzheimer's Association)	The authors acknowledge the contributions of David Mockler in conducting the searches of the literature and Arianna Almirall-Sanchez in verifying the accuracy of translation of Sousa et al. (2017).47 This study is part of a research project funded by the Global Brain Health Institute, Alzheimer's Association, Alzheimer's Society (GBHI ALZ UK-21-714522). IK salary is supported by the Health Resear…		57	2	2	2	8	WILEY	HOBOKEN	111 RIVER ST, HOBOKEN 07030-5774, NJ USA	0885-6230	1099-1166		INT J GERIATR PSYCH	Int. J. Geriatr. Psychiatr.	JUL	2022	37	7
J	Kuo, HL; Chang, CH; Ma, WF				Kuo, Hsiao-Lun; Chang, Chun-Hung; Ma, Wei-Fen			A Survey of Mobile Apps for the Care Management of Patients with Dementia	HEALTHCARE			English	Article						cognitive impairment; caregivers; apps	ALZHEIMERS-DISEASE; CAREGIVERS	Objective: Dementia is a progressive neurocognitive disorder that currently affects approximately 50 million people globally and causes a heavy burden for their families and societies. This study analyzed mobile apps for dementia care in different languages and during the COVID-19 pandemic. Methods: We searched PubMed, Cochrane Collaboration Central Register of Con-trolled Clinical Trials, Cochra…	[Kuo, Hsiao-Lun; Chang, Chun-Hung] China Med Univ, An Nan Hosp, Taichung 40402, Taiwan; [Kuo, Hsiao-Lun; Ma, Wei-Fen] China Med Univ Hosp, Dept Nursing, Taichung 40447, Taiwan; [Chang, Chun-Hung] China Med Univ, Inst Clin Med Sci, Taichung 40402, Taiwan; [Chang, Chun-Hung] China Med Univ Hosp, Brain Dis Res Ctr, Dept Psychiat, Taichung 40447, Taiwan	China Medical University Taiwan; China Medical University Taiwan; China Medical University Hospital - Taiwan; China Medical University Taiwan; China Medical University Taiwan; China Medical University Hospital - Taiwan	Ma, WF (corresponding author), China Med Univ Hosp, Dept Nursing, Taichung 40447, Taiwan.	n23931@mail.tmanh.org.tw; chang763@gmail.com; lhdaisy@mail.cmu.edu.tw	Chang, Chun-Hung/AAT-1641-2021; Ma, Wei-Fen/D-2087-2012	Ma, Wei-Fen/0000-0001-8203-5909; Chang, Chun-Hung/0000-0003-2949-5855					43	2	2	1	5	MDPI	BASEL	ST ALBAN-ANLAGE 66, CH-4052 BASEL, SWITZERLAND		2227-9032		HEALTHCARE-BASEL	Healthcare	JUL	2022	10	7
J	McDermid, J; Da Silva, MV; Williams, G; Khan, Z; Corbett, A; Ballard, C				McDermid, Joanne; Da Silva, Miguel Vasconcelos; Williams, Gareth; Khan, Zunera; Corbett, Anne; Ballard, Clive			A Randomized Controlled Trial of a Digital Adaptation of the WHELD Person-Centered Nursing Home Training Program	JOURNAL OF THE AMERICAN MEDICAL DIRECTORS ASSOCIATION			English	Article						Dementia; nursing homes; WHELD; person -centered care; RCT	PSYCHOLOGICAL SYMPTOMS; ANTIPSYCHOTIC USE; DEMENTIA; CARE; PEOPLE; INTERVENTIONS; SETTINGS; THERAPY; HEALTH	Objective: Digital approaches to delivering person-centered care training to nursing home staff have the potential to enable widespread affordable implementation, but there is very limited evidence and no randomized controlled trials (RCTs) evaluating digital training in the nursing home setting. The objective was to evaluate a digital person-centered care training intervention in a robust RCT. D…	[McDermid, Joanne; Da Silva, Miguel Vasconcelos; Corbett, Anne; Ballard, Clive] Univ Exeter, Coll Med & Hlth, St Lukes Campus, Exeter EX1 2LU, Devon, England; [McDermid, Joanne; Da Silva, Miguel Vasconcelos; Williams, Gareth; Khan, Zunera] Kings Coll London, Inst Psychiat Psychol & Neurosci, De Crespigny Pk, London, England	University of Exeter; University of London; King's College London	Ballard, C (corresponding author), Univ Exeter, Coll Med & Hlth, St Lukes Campus, Exeter EX1 2LU, Devon, England.	c.ballard@exter.ac.uk	Williams, Gareth/B-3202-2010	McDermid, Joanne/0000-0002-1227-9358; Williams, Gareth/0000-0001-9205-4943	King's College London and through NIHR PGfAR A Programme of Research to Develop and Evaluate an Optimized, Fit-For Purpose Person-Centred Intervention to Improve Mental Health and Reduce Antipsychotics amongst People with Dementia in Care Homes (WHELD); Social Care Institute of Excellence; National Institute for Health Research (NIHR) Biomedical Research Centre at South London and Maudsley NHS Fo…	King's College London and through NIHR PGfAR A Programme of Research to Develop and Evaluate an Optimized, Fit-For Purpose Person-Centred Intervention to Improve Mental Health and Reduce Antipsychotics amongst People with Dementia in Care Homes (WHELD); Social Care Institute of Excellence; National Institute for Health Research (NIHR) Biomedical Research Centre at South London and Maudsley NHS Fo…	The main study was funded through PhD funding from King's College London and through NIHR PGfAR A Programme of Research to Develop and Evaluate an Optimized, Fit-For Purpose Person-Centred Intervention to Improve Mental Health and Reduce Antipsychotics amongst People with Dementia in Care Homes (WHELD). The Social Care Institute of Excellence funded the development of the digital intervention. Th…		24	3	3	3	8	ELSEVIER SCIENCE INC	NEW YORK	STE 800, 230 PARK AVE, NEW YORK, NY 10169 USA	1525-8610	1538-9375		J AM MED DIR ASSOC	J. Am. Med. Dir. Assoc.	JUL	2022	23	7
J	White, CL; Masoud, SS; Glassner, AA; Rhodes, S; Mendoza, M; Meyer, K				White, Carole L.; Masoud, Sara S.; Glassner, Ashlie A.; Rhodes, Shanae; Mendoza, Mayra; Meyer, Kylie			A Multiple Stakeholder Perspective on the Impact of COVID-19 on Dementia Care	JOURNAL OF PATIENT EXPERIENCE			English	Article						access to care; dementia; caregiving; COVID-19; patient engagement; qualitative methods; survey data		The aim of this study was to describe the impact of the COVID-19 pandemic on dementia care from a multiple stakeholder perspective. We used a multi-method design, with a cross-sectional survey followed by focus groups/interviews. Surveys were completed by people living with dementia (n = 27), family caregivers (n = 161), and health and social care professionals (n = 77). A sub-sample (n = 55) par…	[White, Carole L.; Masoud, Sara S.; Glassner, Ashlie A.; Rhodes, Shanae; Mendoza, Mayra; Meyer, Kylie] UT Hlth San Antonio, Sch Nursing, Caring Caregiver Program, San Antonio, TX 78229 USA; [White, Carole L.; Meyer, Kylie] UT Hlth San Antonio, Glenn Biggs Inst Alzheimers & Neurodegenerat Dis, San Antonio, TX USA	University of Texas System; University of Texas Health Science Center at San Antonio; University of Texas System; University of Texas Health Science Center at San Antonio	White, CL (corresponding author), UT Hlth San Antonio, Sch Nursing, Caring Caregiver Program, San Antonio, TX 78229 USA.	Whitec2@uthscsa.edu	Meyer, Kylie Nicole/ABF-8442-2020	Meyer, Kylie Nicole/0000-0003-3032-2054; White, Carole/0000-0002-3264-7760	Patient-Centered Outcomes Research Institute [10725-UTHSC]; National Institute of Aging [P30AG066546]	Patient-Centered Outcomes Research Institute(Patient-Centered Outcomes Research Institute - PCORI); National Institute of Aging(United States Department of Health & Human ServicesNational Institutes of Health (NIH) - USANIH National Institute on Aging (NIA))	The author(s) disclosed receipt of the following financial support for the research, authorship, and/or publication of this article: This work was supported by the Patient-Centered Outcomes Research Institute, (grant no. Eugene Washington Engagement Award (10725-UTHSC), National Institute of Aging P30AG066546 (South Texas Alzheimer's Center).		34	4	4	1	3	SAGE PUBLICATIONS INC	THOUSAND OAKS	2455 TELLER RD, THOUSAND OAKS, CA 91320 USA	2374-3743	2374-3735		J PATIENT EXPERIENCE	J. Patient Experience	JUL	2022	9
J	Bayer, TA; DeVone, F; McConeghy, KW; Halladay, CW; Quach, L; Rajan, A; Elhamamsy, S; Cadieux, M; Singh, M; Sachar, M; Nanda, A; Gravenstein, S; Rudolph, JL				Bayer, Thomas A.; DeVone, Frank; McConeghy, Kevin W.; Halladay, Christopher W.; Quach, Lien; Rajan, Ashna; Elhamamsy, Salaheldin; Cadieux, Marilyne; Singh, Mriganka; Sachar, Moniyka; Nanda, Aman; Gravenstein, Stefan; Rudolph, James L.			Dementia prevalence, a contextual factor associated with SARS-CoV-2 in veterans affairs community living centers	JOURNAL OF THE AMERICAN GERIATRICS SOCIETY			English	Article						dementia; nursing home; SARS-CoV-2	FACILITY	Background Alzheimer's disease and related dementias (ADRD) impact the diagnosis and infection control of Severe Acute Respiratory Syndrome Coronavirus 2 (SARS-CoV-2) in nursing homes (NH) by influencing the behavior of residents and their caregivers. Health system data show an association between ADRD and SARS-CoV-2. Whether this association is present in NH populations remains unknown. How incr…	[Bayer, Thomas A.; DeVone, Frank; McConeghy, Kevin W.; Halladay, Christopher W.; Singh, Mriganka; Gravenstein, Stefan; Rudolph, James L.] Providence Vet Adm Med Ctr, Ctr Innovat Long Term Serv & Support, Providence, RI USA; [Bayer, Thomas A.; Rajan, Ashna; Elhamamsy, Salaheldin; Cadieux, Marilyne; Singh, Mriganka; Sachar, Moniyka; Nanda, Aman; Gravenstein, Stefan; Rudolph, James L.] Brown Univ, W…	US Department of Veterans Affairs; Veterans Health Administration (VHA); Providence VA Medical Center; Brown University; Brown University; University of Massachusetts System; University of Massachusetts Boston; US Department of Veterans Affairs; Veterans Health Administration (VHA); Harvard University; VA Boston Healthcare System	Bayer, TA (corresponding author), 353 Niagara St, Providence, RI USA.	thomas.bayer@va.gov		DeVone, Frank/0000-0002-4685-690X	National Institute on Aging [3P01AG027296-11S2]; Health Services Research and Development [C19 20-213, CIN 13-419]	National Institute on Aging(United States Department of Health & Human ServicesNational Institutes of Health (NIH) - USANIH National Institute on Aging (NIA)); Health Services Research and Development	National Institute on Aging, Grant/Award Number: 3P01AG027296-11S2; Health Services Research and Development, Grant/Award Numbers: C19 20-213, CIN 13-419		23	2	2	0	0	WILEY	HOBOKEN	111 RIVER ST, HOBOKEN 07030-5774, NJ USA	0002-8614	1532-5415		J AM GERIATR SOC	J. Am. Geriatr. Soc.	OCT	2022	70	10
J	Saragih, ID; Tonapa, S; Porta, CM; Lee, BO				Saragih, Ita Daryanti; Tonapa, Santo Imanuel; Porta, Carolyn M.; Lee, Bih-O			Effects of telehealth intervention for people with dementia and their carers: A systematic review and meta-analysis of randomized controlled studies	JOURNAL OF NURSING SCHOLARSHIP			English	Review						caregivers; meta-analysis; persons with dementia; telehealth	CAREGIVERS; TECHNOLOGY; PROGRAM; TRIAL; BIAS	Purpose Interventions delivered using telehealth modalities are becoming standard practice with patient populations around the world, partly because of innovation necessitated by the COVID-19 pandemic and partly due to improved infrastructure and comfort of providers, patients, and families, through technology. Though increasingly utilized, the effectiveness of telehealth interventions with famil…	[Saragih, Ita Daryanti; Tonapa, Santo Imanuel; Lee, Bih-O] Kaohsiung Med Univ, Coll Nursing, 100 Shih Chuan 1st Rd, Kaohsiung 80708, Taiwan; [Tonapa, Santo Imanuel] Sam Ratulangi Univ, Sch Nursing, Manado, Indonesia; [Porta, Carolyn M.] Univ Minnesota, Sch Nursing, Minneapolis, MN USA	Kaohsiung Medical University; Universitas Sam Ratulangi; University of Minnesota System; University of Minnesota Twin Cities	Lee, BO (corresponding author), Kaohsiung Med Univ, Coll Nursing, 100 Shih Chuan 1st Rd, Kaohsiung 80708, Taiwan.	biholee@kmu.edu.tw	TONAPA, SANTO IMANUEL/S-6093-2018; Lee, Bih-O/ABA-8451-2021	TONAPA, SANTO IMANUEL/0000-0002-9730-1939; Lee, Bih-O/0000-0003-1903-8378; Saragih, Ita/0000-0002-7177-5933					55	5	5	1	7	WILEY	HOBOKEN	111 RIVER ST, HOBOKEN 07030-5774, NJ USA	1527-6546	1547-5069		J NURS SCHOLARSHIP	J. Nurs. Scholarsh.	NOV	2022	54	6
J	Nakanishi, M; Nakashima, T; Miyamoto, Y; Yamasaki, S; Nishida, A				Nakanishi, Miharu; Nakashima, Taeko; Miyamoto, Yuki; Yamasaki, Syudo; Nishida, Atsushi			Family caregivers' concerns about advance care planning for home-dwelling people with dementia: a cross-sectional observational study in Japan	BMC PALLIATIVE CARE			English	Article						Advance care planning; Attitudes; Dementia; Family caregiver; Psychological well-being; Palliative care	INTERVENTION; HEALTH	Background The importance of advance care planning for people with dementia has increased during the Coronavirus Disease 2019 Pandemic. However, family caregivers may have concerns about having conversations regarding advance care planning with their loved ones, which may hinder the initiation of such planning. This study investigated family caregivers' concerns regarding conducting advance care …	[Nakanishi, Miharu] Tohoku Univ, Dept Psychiat Nursing, Grad Sch Med, Sendai, Miyagi, Japan; [Nakanishi, Miharu; Yamasaki, Syudo; Nishida, Atsushi] Tokyo Metropolitan Inst Med Sci, Res Ctr Social Sci & Med, Tokyo, Japan; [Nakashima, Taeko] Nihon Fukushi Univ, Dept Social Healthcare & Business, Mihama, Aichi, Japan; [Miyamoto, Yuki] Univ Tokyo, Dept Psychiat Nursing, Grad Sch Med, Tokyo, Japan	Tohoku University; Tokyo Metropolitan Institute of Medical Science; University of Tokyo	Nakanishi, M (corresponding author), Tohoku Univ, Dept Psychiat Nursing, Grad Sch Med, Sendai, Miyagi, Japan.;Nakanishi, M (corresponding author), Tokyo Metropolitan Inst Med Sci, Res Ctr Social Sci & Med, Tokyo, Japan.	mnakanishi-tky@umin.ac.jp	Nakanishi, Miharu/AAC-7637-2020	Nakanishi, Miharu/0000-0001-6200-9279; Yamasaki, Syudo/0000-0002-9016-6404	Pfizer Health Research Foundation in Japan [2020-11]; Ministry of Health, Labour Sciences research grant from the Ministry of Health, Labour, and Welfare [19189500]; Japan Agency for Medical Research and Development [22579506]; Japan Society for the Promotion of Science, JSPS KAKENHI [JP21H03281]; Tokyo Metropolitan Institute of Medical Science	Pfizer Health Research Foundation in Japan; Ministry of Health, Labour Sciences research grant from the Ministry of Health, Labour, and Welfare; Japan Agency for Medical Research and Development(Japan Agency for Medical Research and Development (AMED)); Japan Society for the Promotion of Science, JSPS KAKENHI(Ministry of Education, Culture, Sports, Science and Technology, Japan (MEXT)Japan Societ…	This work was supported by the Pfizer Health Research Foundation in Japan, Grant Number 2020-11; Ministry of Health, Labour Sciences research grant from the Ministry of Health, Labour, and Welfare, Grant Number 19189500; Japan Agency for Medical Research and Development, Grant Number 22579506; and the Japan Society for the Promotion of Science, JSPS KAKENHI Grant Number JP21H03281. This work was …		46	2	2	2	5	BMC	LONDON	CAMPUS, 4 CRINAN ST, LONDON N1 9XW, ENGLAND	1472-684X			BMC PALLIAT CARE	BMC Palliat. Care	JUN 27	2022	21	1
J	Harris, ML; Titler, MG				Harris, Melissa L.; Titler, Marita G.			Feasibility and Acceptability of a Remotely Delivered Weighted Blanket Intervention for People Living With Dementia and Their Family Caregivers	JOURNAL OF APPLIED GERONTOLOGY			English	Article						dementia; caregivers; home care; weighted blankets; COVID-19; feasibility studies	MONTREAL COGNITIVE ASSESSMENT; QUALITY-OF-LIFE; ALZHEIMERS-DISEASE; PSYCHOLOGICAL SYMPTOMS; SCALE; AGITATION; RELIABILITY; INVENTORY; VALIDITY; BEHAVIOR	The COVID-19 pandemic amplified the need for interventions to support community-dwelling families living with dementia. This study examined the feasibility and acceptability of a remotely delivered weighted blanket intervention for people living with dementia, and the feasibility of collecting outcome measures specific to people with dementia and caregivers. A prospective, within subjects, pre-po…	[Harris, Melissa L.] Duke Univ, 200 Morris St Suite 3400, Durham, NC 27701 USA; [Titler, Marita G.] Univ Michigan, Ann Arbor, MI 48109 USA	Duke University; University of Michigan System; University of Michigan	Harris, ML (corresponding author), Duke Univ, 200 Morris St Suite 3400, Durham, NC 27701 USA.	Melissa.L.Harris@Duke.edu		Harris, Melissa/0000-0001-5430-7890	Predoctoral Fellowship Training Grant (20172022) [T32 NR016914]	Predoctoral Fellowship Training Grant (20172022)	The author(s) disclosed receipt of the following financial support for the research, authorship, and/or publication of this article: This work was supported by the Predoctoral Fellowship Training Grant (20172022). T32 NR016914 Complexity: Innovations in Promoting Health and Safety. Program Director: Titler.		43	1	1	0	1	SAGE PUBLICATIONS INC	THOUSAND OAKS	2455 TELLER RD, THOUSAND OAKS, CA 91320 USA	0733-4648	1552-4523		J APPL GERONTOL	J. Appl. Gerontol.	NOV	2022	41	11
J	West, E; Nair, P; Aker, N; Sampson, EL; Moore, K; Manthorpe, J; Rait, G; Walters, K; Kupeli, N; Davies, N				West, Emily; Nair, Pushpa; Aker, Narin; Sampson, Elizabeth L.; Moore, Kirsten; Manthorpe, Jill; Rait, Greta; Walters, Kate; Kupeli, Nuriye; Davies, Nathan			Rapid development of a COVID-19 care planning decision-aid for family carers of people living with dementia	HEALTH EXPECTATIONS			English	Article						coproduction; COVID-19; decision making; dementia; engagement	OLDER-PEOPLE; FRAMEWORK; LIFE	Introduction COVID-19 has disproportionately affected people living with dementia and their carers. Its effects on health and social care systems necessitated a rapid-response approach to care planning and decision-making in this population, with reflexivity and responsiveness to changing individual and system needs at its core. Considering this, a decision-aid to help families of persons with de…	[West, Emily; Sampson, Elizabeth L.; Moore, Kirsten; Kupeli, Nuriye; Davies, Nathan] UCL, Marie Curie Palliat Care Res Dept, London, England; [Nair, Pushpa; Aker, Narin; Rait, Greta; Walters, Kate; Davies, Nathan] UCL, Dept Primary Care & Populat Hlth, Ctr Ageing Populat Studies, Royal Free Campus, London, England; [Sampson, Elizabeth L.] Royal London Hosp, Dept Psychol Med, East London NHS Fdn T…	University of London; University College London; University of London; University College London; Barts Health NHS Trust; Royal London Hospital; National Ageing Research Institute; University of London; King's College London; University of London; King's College London	Davies, N (corresponding author), UCL, Marie Curie Palliat Care Res Dept, Ageing & Appl Hlth Res, Maple House,149 Tottenham Court Rd, London W1T 7NF, England.	n.m.davies@ucl.ac.uk	Davies, Nathan/W-6693-2019; Rait, Greta/C-5577-2009; West, Emily/U-8553-2019; Moore, Kirsten J/AAF-7434-2021; Sampson, Elizabeth/B-8647-2009	Davies, Nathan/0000-0001-7757-5353; West, Emily/0000-0003-3945-060X; Moore, Kirsten J/0000-0002-8631-3213; Manthorpe, Jill/0000-0001-9006-1410; Kupeli, Nuriye/0000-0001-6511-412X; Rait, Greta/0000-0002-7216-7294; Sampson, Elizabeth/0000-0001-8929-7362; Aker, Narin/0000-0003-1618-1072; Nair, Pushpa/0000-0001-7326-7716; Walters, Kate/0000-0003-2173-2430	Marie Curie [MCCC-FCO-16-U]; Alzheimer's Society [399 AS-JF-17b-016, 399 AS-JF-16b-012]; Economic and Social Research Council [ES/V003720/1]; NIHR School for Primary Care Research [489]; NIHR In Practice Fellowship [300286]; NIHR Policy Research Unit [PR-PRU-1217-21002]; ESRC [ES/V003720/1] Funding Source: UKRI	Marie Curie(European Union (EU)); Alzheimer's Society; Economic and Social Research Council(UK Research & Innovation (UKRI)Economic & Social Research Council (ESRC)); NIHR School for Primary Care Research; NIHR In Practice Fellowship; NIHR Policy Research Unit; ESRC(UK Research & Innovation (UKRI)Economic & Social Research Council (ESRC))	Marie Curie, Grant/Award Number: MCCC-FCO-16-U; Alzheimer's Society, Grant/Award Numbers: 399 AS-JF-17b-016, 399 AS-JF-16b-012; Economic and Social Research Council, Grant/Award Number: ES/V003720/1; NIHR School for Primary Care Research, Grant/Award Number: 489; NIHR In Practice Fellowship, Grant/Award Number: 300286; NIHR Policy Research Unit, Grant/Award Number: PR-PRU-1217-21002		38	1	1	0	9	WILEY	HOBOKEN	111 RIVER ST, HOBOKEN 07030-5774, NJ USA	1369-6513	1369-7625		HEALTH EXPECT	Health Expect.	AUG	2022	25	4
J	Giebel, C; Lion, KM; Lorenz-Dant, K; Suárez-González, A; Talbot, C; Wharton, E; Cannon, J; Tetlow, H; Thyrian, JR				Giebel, Clarissa; Lion, Katarzyna M.; Lorenz-Dant, Klara; Suarez-Gonzalez, Aida; Talbot, Catherine; Wharton, Emily; Cannon, Jacqueline; Tetlow, Hilary; Thyrian, Jochen Rene			The early impacts of COVID-19 on people living with dementia: part I of a mixed-methods systematic review	AGING & MENTAL HEALTH			English	Review						Dementia; COVID-19; social care; mental health; activities of daily living	DISEASE	Objectives: The aim of this Part I systematic review was to understand the impact of the COVID-19 pandemic on the lives of people with dementia living in the community or in residential care. Part II focused on unpaid carers. Methods: This review was registered on PROSPERO [CRD42021248050]. Five data bases (PubMed, CINAHL, Embase, Scopus, Web of Science) were searched in July 2021. Studies were i…	[Giebel, Clarissa] Univ Liverpool, Dept Primary Care & Mental Hlth, Liverpool, Merseyside, England; [Giebel, Clarissa; Wharton, Emily; Tetlow, Hilary] NIHR Arc NWC, Liverpool, Merseyside, England; [Lion, Katarzyna M.] Griffith Univ, Menzies Hlth Inst Queensland, Brisbane, Qld, Australia; [Lorenz-Dant, Klara] London Sch Econ & Polit Sci, Care Policy & Evaluat Ctr, Dept Hlth Policy, London, England…	University of Liverpool; Menzies Health Institute Queensland; Griffith University; University of London; London School Economics & Political Science; University of London; University College London; Bournemouth University; Liverpool John Moores University; Helmholtz Association; German Center for Neurodegenerative Diseases (DZNE); Ernst Moritz Arndt Universitat Greifswald	Giebel, C (corresponding author), Univ Liverpool, Dept Primary Care & Mental Hlth, Liverpool, Merseyside, England.;Giebel, C (corresponding author), NIHR Arc NWC, Liverpool, Merseyside, England.	Clarissa.giebel@liverpool.ac.uk	Lion, Katarzyna M/B-6361-2016; Thyrian, Jochen René/AAP-8228-2020; Talbot, Catherine/Y-8699-2019	Lion, Katarzyna M/0000-0002-3699-6896; Thyrian, Jochen René/0000-0001-6889-693X; Talbot, Catherine/0000-0001-9353-8990; Giebel, Clarissa/0000-0002-0746-0566	National Institute for Health Research Applied Research Collaboration North West Coast (ARC NWC); Geoffrey and Pauline Martin Trust	National Institute for Health Research Applied Research Collaboration North West Coast (ARC NWC); Geoffrey and Pauline Martin Trust	This is independent research funded by the National Institute for Health Research Applied Research Collaboration North West Coast (ARC NWC). The views expressed in this publication are those of the author(s) and not necessarily those of the National Institute for Health Research or the Department of Health and Social Care. This review was also supported by a grant from the Geoffrey and Pauline Ma…		57	7	7	7	11	ROUTLEDGE JOURNALS, TAYLOR & FRANCIS LTD	ABINGDON	2-4 PARK SQUARE, MILTON PARK, ABINGDON OX14 4RN, OXON, ENGLAND	1360-7863	1364-6915		AGING MENT HEALTH	Aging Ment. Health	MAR 4	2023	27	3
J	Giebel, C; Talbot, CV; Wharton, E; Lorenz-Dant, K; Suárez-González, A; Cannon, J; Tetlow, H; Lion, KM; Thyrian, JR				Giebel, Clarissa; Talbot, Catherine V.; Wharton, Emily; Lorenz-Dant, Klara; Suarez-Gonzalez, Aida; Cannon, Jacqueline; Tetlow, Hilary; Lion, Katarzyna M.; Thyrian, Jochen Rene			The early impacts of COVID-19 on unpaid carers of people living with dementia: part II of a mixed-methods systematic review	AGING & MENTAL HEALTH			English	Review						Dementia; carers; COVID-19; social care; carer burden; mental health	UNMET NEEDS; CAREGIVERS; PERSPECTIVE; LOCKDOWN; CRISIS; BURDEN; UK	Objectives With a lack of existing comprehensive reviews, the aim of this mixed-method systematic review was to synthesise the evidence on the early impacts of the pandemic on unpaid dementia carers across the globe. Methods This review was registered on PROSPERO [CDR42021248050]. PubMed, CINAHL, Embase, Scopus and Web of Science were searched from 2020 to July 2021. Studies were included if they…	[Giebel, Clarissa; Wharton, Emily] Univ Liverpool, Dept Primary Care & Mental Hlth, Liverpool, Merseyside, England; [Giebel, Clarissa] NIHR ARC NWC, Liverpool, Merseyside, England; [Talbot, Catherine V.] Bournemouth Univ, Fac Sci & Technol, Poole, Dorset, England; [Wharton, Emily] Liverpool John Moores Univ, Sch Sport & Exercise Sci, Liverpool, Merseyside, England; [Lorenz-Dant, Klara] London Sch…	University of Liverpool; Bournemouth University; Liverpool John Moores University; University of London; London School Economics & Political Science; University of London; University College London; Menzies Health Institute Queensland; Griffith University; Helmholtz Association; German Center for Neurodegenerative Diseases (DZNE); Greifswald Medical School	Giebel, C (corresponding author), Univ Liverpool, Dept Primary Care & Mental Hlth, Liverpool, Merseyside, England.;Giebel, C (corresponding author), NIHR ARC NWC, Liverpool, Merseyside, England.	Clarissa.giebel@liverpool.ac.uk	Talbot, Catherine/Y-8699-2019; Thyrian, Jochen René/AAP-8228-2020; Lion, Katarzyna M/B-6361-2016	Talbot, Catherine/0000-0001-9353-8990; Thyrian, Jochen René/0000-0001-6889-693X; Lion, Katarzyna M/0000-0002-3699-6896	National Institute for Health Research Applied Research Collaboration North West Coast (ARC NWC); Geoffrey and Pauline Martin Trust	National Institute for Health Research Applied Research Collaboration North West Coast (ARC NWC); Geoffrey and Pauline Martin Trust	This is independent research funded by the National Institute for Health Research Applied Research Collaboration North West Coast (ARC NWC). The views expressed in this publication are those of the author(s) and not necessarily those of the National Institute for Health Research or the Department of Health and Social Care. This review was also supported by a grant from the Geoffrey and Pauline Ma…		66	3	3	4	8	ROUTLEDGE JOURNALS, TAYLOR & FRANCIS LTD	ABINGDON	2-4 PARK SQUARE, MILTON PARK, ABINGDON OX14 4RN, OXON, ENGLAND	1360-7863	1364-6915		AGING MENT HEALTH	Aging Ment. Health	MAR 4	2023	27	3
J	Zimmerman, S; Sloane, PD; Hickey, JS; Wretman, CJ; Gizlice, SP; Thomas, KS; Carder, P; Preisser, JS				Zimmerman, Sheryl; Sloane, Philip D.; Hickey, Johanna Silbersack; Wretman, Christopher J.; Gizlice, Selen P.; Thomas, Kali S.; Carder, Paula; Preisser, John S.			Dementia and COVID-19 infection control in assisted living in seven states	JOURNAL OF THE AMERICAN GERIATRICS SOCIETY			English	Article						assisted living; COVID-19; dementia; infection control	CARE	Background Assisted living (AL) is the largest residential long-term care provider in the United States, including for persons with Alzheimer's disease and related dementias. Despite recognizing the challenge of infection control for persons with dementia, this study of 119 AL communities is the first to describe dementia-relevant COVID-19 infection control across different types of AL communitie…	[Zimmerman, Sheryl; Sloane, Philip D.; Hickey, Johanna Silbersack; Wretman, Christopher J.] Univ N Carolina, Cecil G Sheps Ctr Hlth Serv Res, 725 Martin Luther King Jr Blvd, Chapel Hill, NC 27599 USA; [Zimmerman, Sheryl; Wretman, Christopher J.] Univ N Carolina, Sch Social Work, Chapel Hill, NC 27599 USA; [Zimmerman, Sheryl; Gizlice, Selen P.; Preisser, John S.] Univ N Carolina, Gillings Sch Glob…	University of North Carolina; University of North Carolina Chapel Hill; University of North Carolina; University of North Carolina Chapel Hill; University of North Carolina; University of North Carolina Chapel Hill; University of North Carolina; University of North Carolina Chapel Hill; University of North Carolina School of Medicine; Brown University; Portland State University	Zimmerman, S (corresponding author), Univ N Carolina, Cecil G Sheps Ctr Hlth Serv Res, 725 Martin Luther King Jr Blvd, Chapel Hill, NC 27599 USA.	sheryl_zimmerman@unc.edu			National Institute on Aging [R01AG050602, R01AG057746]	National Institute on Aging(United States Department of Health & Human ServicesNational Institutes of Health (NIH) - USANIH National Institute on Aging (NIA))	National Institute on Aging, Grant/Award Numbers: R01AG050602, R01AG057746		15	4	4	0	0	WILEY	HOBOKEN	111 RIVER ST, HOBOKEN 07030-5774, NJ USA	0002-8614	1532-5415		J AM GERIATR SOC	J. Am. Geriatr. Soc.	SEP	2022	70	9
J	Pentecost, C; Collins, R; Stapley, S; Victor, C; Quinn, C; Hillman, A; Litherland, R; Allan, L; Clare, L				Pentecost, Claire; Collins, Rachel; Stapley, Sally; Victor, Christina; Quinn, Catherine; Hillman, Alexandra; Litherland, Rachael; Allan, Louise; Clare, Linda			Effects of social restrictions on people with dementia and carers during the pre-vaccine phase of the COVID-19 pandemic: Experiences of IDEAL cohort participants	HEALTH & SOCIAL CARE IN THE COMMUNITY			English	Article						Alzheimer's disease; carers; pandemic; qualitative analysis; vaccine	EXCLUSION; IMPACT	This qualitative study was designed to understand the impact of social distancing measures on people with dementia and carers living in the community in England and Wales during a period of social restrictions before the COVID-19 vaccination roll-out. We conducted 12 semi-structured interviews with people with dementia aged 50-88 years, living alone or with a partner, and 10 carers aged 61-78 yea…	[Pentecost, Claire; Collins, Rachel; Stapley, Sally; Allan, Louise; Clare, Linda] Univ Exeter, Coll Med & Hlth, REACH Ctr Res Ageing & Cognit Hlth, Exeter, Devon, England; [Victor, Christina] Brunel Univ London, Coll Hlth Med & Life Sci, Dept Hlth Sci, London, England; [Quinn, Catherine] Univ Bradford, Ctr Appl Dementia Studies, Bradford, W Yorkshire, England; [Quinn, Catherine] Univ Bradford, Wo…	University of Exeter; Brunel University; University of Bradford; University of Bradford; Swansea University	Pentecost, C (corresponding author), Univ Exeter, Coll Med & Hlth, REACH Ctr Res Ageing & Cognit Hlth, Exeter, Devon, England.	c.pentecost@exeter.ac.uk	Allan, Louise M/A-2918-2009	Allan, Louise M/0000-0002-8912-4901; Collins, Rachel/0000-0002-3405-7932; Hillman, Alexandra/0000-0003-1859-1075; Pentecost, Claire/0000-0003-2048-5538; Victor, Christina/0000-0002-4213-3974; Quinn, Catherine/0000-0001-9553-853X; Stapley, Sally/0000-0001-5538-8717	Economic and Social Research Council [ES/V004964/1, L001853, V004964]; National Institute for Health and Care Research [ES/L001853/2]; Department of Health; UK Research and Innovation; Health and Care Research Wales; ESRC [ES/V004964/1] Funding Source: UKRI	Economic and Social Research Council(UK Research & Innovation (UKRI)Economic & Social Research Council (ESRC)); National Institute for Health and Care Research; Department of Health; UK Research and Innovation(UK Research & Innovation (UKRI)); Health and Care Research Wales; ESRC(UK Research & Innovation (UKRI)Economic & Social Research Council (ESRC))	Economic and Social Research Council, Grant/Award Number: ES/V004964/1, L001853 and V004964; National Institute for Health and Care Research, Grant/Award Number: ES/L001853/2; Department of Health; UK Research and Innovation; Health and Care Research Wales		39	5	5	0	6	WILEY-HINDAWI	LONDON	ADAM HOUSE, 3RD FL, 1 FITZROY SQ, LONDON, WIT 5HE, ENGLAND	0966-0410	1365-2524		HEALTH SOC CARE COMM	Health Soc. Care Community	NOV	2022	30	6
J	Takahashi, T; Ekoyama, S; Tachikawa, H; Midorikawa, H; Shiratori, Y; Ota, M; Takahashi, S; Arai, T				Takahashi, Takumi; Ekoyama, Saori; Tachikawa, Hirokazu; Midorikawa, Haruhiko; Shiratori, Yuki; Ota, Miho; Takahashi, Sho; Arai, Tetsuaki			Mental Health of Caregivers Working in Nursing Homes during the COVID-19 Pandemic	DEMENTIA AND GERIATRIC COGNITIVE DISORDERS			English	Article						Caregivers; COVID-19; Nursing home; Anxiety; Dementia care	PSYCHOLOGICAL IMPACT; STAFF; CONFLICT; SYMPTOMS; DEMENTIA; PEOPLE	Introduction: There have been numerous reports of cluster outbreaks of coronavirus disease 2019 (COVID-19) in hospitals and nursing homes. Healthcare workers fighting COVID-19 experience mental health issues. Caregivers in nursing homes experienced increased psychological distress and concern about deterioration of their mental health. We conducted a large-scale web-based survey exploring mental …	[Takahashi, Takumi; Ekoyama, Saori; Midorikawa, Haruhiko] Univ Tsukuba Hosp, Div Psychiat, Tsukuba, Japan; [Tachikawa, Hirokazu; Takahashi, Sho] Univ Tsukuba, Fac Med, Dept Disaster & Community Psychiat, Div Clin Med, Tsukuba, Japan; [Shiratori, Yuki; Ota, Miho; Arai, Tetsuaki] Univ Tsukuba, Fac Med, Dept Psychiat, Div Clin Med, Tsukuba, Japan	University of Tsukuba; University of Tsukuba; University of Tsukuba	Tachikawa, H (corresponding author), Univ Tsukuba, Fac Med, Dept Disaster & Community Psychiat, Div Clin Med, Tsukuba, Japan.	tachikawa@md.tsukuba.ac.jp	Midorikawa, Haruhiko/GMW-9510-2022						42	1	1	1	7	KARGER	BASEL	ALLSCHWILERSTRASSE 10, CH-4009 BASEL, SWITZERLAND	1420-8008	1421-9824		DEMENT GERIATR COGN	Dement. Geriatr. Cogn. Disord.		2022	51	3
J	Baumbusch, J; Cooke, HA; Seetharaman, K; Khan, A; Khan, KB				Baumbusch, Jennifer; Cooke, Heather A.; Seetharaman, Kishore; Khan, Aneesa; Khan, Koushambhi Basu			Exploring the Impacts of COVID-19 Public Health Measures on Community-Dwelling People Living With Dementia and Their Family Caregivers: A Longitudinal, Qualitative Study	JOURNAL OF FAMILY NURSING			English	Article						COVID-19; dementia; family caregivers; qualitative		Since the onset of the COVID-19 pandemic, community-dwelling people living with dementia and their family caregivers have experienced many challenges. The unanticipated consequences of public health measures have impacted these families in a myriad of ways. In this interpretive policy analysis, which used a longitudinal, qualitative methodology, we purposively recruited 12 families in British Col…	[Baumbusch, Jennifer; Cooke, Heather A.; Khan, Aneesa; Khan, Koushambhi Basu] Univ British Columbia, Vancouver, BC, Canada; [Seetharaman, Kishore] Simon Fraser Univ, Burnaby, BC, Canada	University of British Columbia; Simon Fraser University	Baumbusch, J (corresponding author), Univ British Columbia, Sch Nursing, T201-2111 Westbrook Mall, Vancouver, BC V6T 2B5, Canada.	Jennifer.baumbusch@ubc.ca		Cooke, Heather/0000-0002-3262-7989	Dr. Baumbusch's Canadian Institutes of Health Research Chair in Sex and Gender Science	Dr. Baumbusch's Canadian Institutes of Health Research Chair in Sex and Gender Science(Canadian Institutes of Health Research (CIHR))	The author(s) disclosed receipt of the following financial support for the research, authorship, and/or publication of this article: Funding for this study was provided through Dr. Baumbusch's Canadian Institutes of Health Research Chair in Sex and Gender Science.		35	2	2	3	7	SAGE PUBLICATIONS INC	THOUSAND OAKS	2455 TELLER RD, THOUSAND OAKS, CA 91320 USA	1074-8407	1552-549X		J FAM NURS	J. Fam. Nurs.	AUG	2022	28	3
J	Flemons, K; McGhan, G; McCaughey, D				Flemons, Kristin; McGhan, Gwen; McCaughey, Deirdre			Family Caregiving for People Living With Dementia During COVID-19: A Thematic Analysis	JOURNAL OF FAMILY NURSING			English	Article						family caregivers; dementia; COVID-19; public health restrictions	SYMPTOMS; CRISIS; HEALTH; CARE	This study examines the experiences and needs of family caregivers (FCGs) for people living with dementia (PLWD) during the coronavirus disease 2019 (COVID-19) pandemic. Six focus groups were conducted with 21 FCGs from across the care continuum and thematic analysis was used to illuminate FCGs descriptions of their experiences and needs. Three main themes were identified that highlight the disru…	[Flemons, Kristin; McGhan, Gwen; McCaughey, Deirdre] Univ Calgary, Calgary, AB, Canada	University of Calgary	Flemons, K (corresponding author), Univ Calgary, W2IC Res & Innovat Ctr, Cumming Sch Med, GD01 TRW Bldg,3280 Hosp Dr NW, Calgary, AB T2N 4Z6, Canada.	kristin.flemons@ucalgary.ca			Alzheimer Society of Calgary	Alzheimer Society of Calgary	The author(s) disclosed receipt of the following financial support for the research, authorship, and/or publication of this article: Funding for this study was generously provided by the Alzheimer Society of Calgary.		36	4	4	1	2	SAGE PUBLICATIONS INC	THOUSAND OAKS	2455 TELLER RD, THOUSAND OAKS, CA 91320 USA	1074-8407	1552-549X		J FAM NURS	J. Fam. Nurs.	AUG	2022	28	3
J	Lion, KM; Moyle, W; Cations, M; Day, S; Pu, LH; Murfield, J; Gabbay, M; Giebel, C				Lion, Katarzyna Malgorzata; Moyle, Wendy; Cations, Monica; Day, Sally; Pu, Lihui; Murfield, Jenny; Gabbay, Mark; Giebel, Clarissa			How Did the COVID-19 Restrictions Impact People Living With Dementia and Their Informal Carers Within Community and Residential Aged Care Settings in Australia? A Qualitative Study	JOURNAL OF FAMILY NURSING			English	Article						COVID-19; dementia; social support; informal carers		The aim of this study was to explore how formal social support changed after implementation of the COVID-19 public health measures and how these restrictions affected people living with dementia and their informal carers in Australia. Sixteen informal carers and two people living with dementia were interviewed between August and November 2020. Participants were asked about their experiences of th…	[Lion, Katarzyna Malgorzata; Moyle, Wendy; Pu, Lihui] Griffith Univ, Menzies Hlth Inst Queensland, Brisbane, Qld, Australia; [Murfield, Jenny] Griffith Univ, Brisbane, Qld, Australia; [Cations, Monica] Flinders Univ S Australia, Coll Educ Psychol & Social Work, Adelaide, SA, Australia; [Day, Sally] Flinders Univ S Australia, Res Projects, Adelaide, SA, Australia; [Murfield, Jenny] Deakin Univ, In…	Menzies Health Institute Queensland; Griffith University; Griffith University; Flinders University South Australia; Flinders University South Australia; Deakin University; University of Liverpool; University of Liverpool	Lion, KM (corresponding author), Griffith Univ, Menzies Hlth Inst Queensland, 176 Messines Ridge Rd, Mt Gravatt, Qld 4122, Australia.	k.lion@griffith.edu.au	Moyle, Wendy/A-9148-2008; Lion, Katarzyna M/B-6361-2016	Moyle, Wendy/0000-0003-3004-9019; Lion, Katarzyna M/0000-0002-3699-6896; Pu, Lihui/0000-0003-0136-0940; Day, Sally/0000-0002-1194-4360; Murfield, Jenny/0000-0001-9595-4242; Gabbay, Mark/0000-0002-0126-8485	National Institute for Health Research Applied Research Collaboration North West Coast (ARC NWC)	National Institute for Health Research Applied Research Collaboration North West Coast (ARC NWC)	The author(s) disclosed receipt of the following financial support for the research, authorship, and/or publication of this article: This is independent research funded by the National Institute for Health Research Applied Research Collaboration North West Coast (ARC NWC). The views expressed in this publication are those of the author(s) and not necessarily those of the National Institute for He…		35	7	7	0	3	SAGE PUBLICATIONS INC	THOUSAND OAKS	2455 TELLER RD, THOUSAND OAKS, CA 91320 USA	1074-8407	1552-549X		J FAM NURS	J. Fam. Nurs.	AUG	2022	28	3
J	Oliver, S; Alexander, K; Bennett, SG; Hepburn, K; Henry, J; Clevenger, CK; Epps, F				Oliver, Sloan; Alexander, Karah; Bennett, Stephanie G.; Hepburn, Kenneth; Henry, Jenyl; Clevenger, Carolyn K.; Epps, Fayron			Experiences of Black American Dementia Caregivers During the COVID-19 Pandemic	JOURNAL OF FAMILY NURSING			English	Article						care partners; public health crisis; Alzheimer's disease; African American; telemedicine	SCIENCE	Dementia caregivers are responsible for the daily care and management of individuals who are among the most vulnerable to the serious consequences of COVID-19. This qualitative study explores the experience of Black dementia caregivers during the COVID-19 pandemic in the United States. Nineteen Black dementia caregivers were recruited to participate in semi-structured focus groups held in April 2…	[Oliver, Sloan; Alexander, Karah; Bennett, Stephanie G.; Hepburn, Kenneth; Clevenger, Carolyn K.; Epps, Fayron] Emory Univ, Atlanta, GA 30322 USA; [Bennett, Stephanie G.] Emory Healthcare, Atlanta, GA USA; [Henry, Jenyl] Grand Canyon Univ, Phoenix, AZ USA	Emory University; Emory University; Grand Canyon University	Oliver, S (corresponding author), Emory Univ, Nell Hodgson Woodruff Sch Nursing, 1520 Clifton Rd NE, Atlanta, GA 30322 USA.	sloan.oliver@emory.edu			RRF Foundation for Aging [2020213]; National Institute on Aging, a division of the National Institutes of Health [K23AG065452]	RRF Foundation for Aging; National Institute on Aging, a division of the National Institutes of Health	The author(s) disclosed receipt of the following financial support for the research, authorship, and/or publication of this article: This work is supported by the RRF Foundation for Aging (2020213). The authors would like to acknowledge this work also resulted from the development plan and activities of Dr. Epps' career development award through the National Institute on Aging, a division of the …		30	4	4	2	3	SAGE PUBLICATIONS INC	THOUSAND OAKS	2455 TELLER RD, THOUSAND OAKS, CA 91320 USA	1074-8407	1552-549X		J FAM NURS	J. Fam. Nurs.	AUG	2022	28	3
J	Ferizi, MM; Aali, S; Bigdeli, I; Rezaeitalab, F; Tavalaei, AM				Ferizi, Malihe Mohamadi; Aali, Shahrbanoo; Bigdeli, Imanollah; Rezaeitalab, Fariborz; Tavalaei, Arezoo Moradi			COVID-19 Pandemic and Caregiving of Old Adults with Chronic Nervous System Disease	IRANIAN JOURNAL OF PSYCHIATRY AND BEHAVIORAL SCIENCES			English	Article						Caregiver Burden; Care-Giving; COVID-19 Pandemic; Health Status; Mental Health	SOCIAL SUPPORT; BURDEN; CARE; DEMENTIA; LIFE	Background: The COVID-19 pandemic and the concomitant quarantine have significantly reduced old adults' independence in doing daily or functional activities. Thus, they require more support and help at home. Because of the effect of the disease's progression and the adverse effects of quarantine on patients' functional status, old adults' caregivers might have been affected too. Objectives: The p…	[Ferizi, Malihe Mohamadi; Tavalaei, Arezoo Moradi] Ferdowsi Univ Mashhad, Fac Educ Sci & Psychol, Mashhad, Razavi Khorasan, Iran; [Aali, Shahrbanoo; Bigdeli, Imanollah] Ferdowsi Univ Mashhad, Fac Educ Sci & Psychol, Psychol, Mashhad, Razavi Khorasan, Iran; [Rezaeitalab, Fariborz] Mashhad Univ Med Sci, Neurol, Mashhad, Razavi Khorasan, Iran	Ferdowsi University Mashhad; Ferdowsi University Mashhad; Mashhad University Medical Science	Aali, S (corresponding author), Ferdowsi Univ Mashhad, Fac Educ Sci & Psychol, Psychol, Mashhad, Razavi Khorasan, Iran.	aali@um.ac.ir	Bigdeli, Imanollah/B-4053-2018	Bigdeli, Imanollah/0000-0002-2116-3402; moradi tavalaei, arezoo/0000-0003-0866-9975					57	0	0	0	3	BRIEFLAND	Shertogenbosch	25 Derde Morgen, Shertogenbosch, NETHERLANDS	1735-8639	1735-9287		IRAN J PSYCHIATR BEH	Iran. J. Psychiatry Behav. Sci.	JUN	2022	16	2
J	Hanna, K; Cannon, J; Gabbay, M; Marlow, P; Mason, S; Rajagopal, M; Shenton, J; Tetlow, H; Giebel, C				Hanna, Kerry; Cannon, Jacqueline; Gabbay, Mark; Marlow, Paul; Mason, Stephen; Rajagopal, Manoj; Shenton, Justine; Tetlow, Hilary; Giebel, Clarissa			End of life care in UK care homes during the COVID-19 pandemic: a qualitative study	BMC PALLIATIVE CARE			English	Article						Care sector; COVID-19 pandemic; Dementia; Older adults	EXPERIENCES; HEALTH	Purpose To report the experiences of End of Life (EoL) care in UK care homes during the COVID-19 pandemic. Methods UK care home staff and family carers of residents in care home took part in remote, semi-structured interviews from October to November 2020, with 20 participants followed-up in March 2021. Interviews were conducted via telephone or online platforms and qualitatively analysed using i…	[Hanna, Kerry] Univ Liverpool, Sch Hlth Sci, Liverpool L69 3GB, Merseyside, England; [Cannon, Jacqueline] Lewy Body Soc, Wigan, England; [Gabbay, Mark; Giebel, Clarissa] Univ Liverpool, Dept Primary Care & Mental Hlth, Liverpool, Merseyside, England; [Gabbay, Mark; Marlow, Paul; Giebel, Clarissa] NIHR ARC NWC, Liverpool, Merseyside, England; [Mason, Stephen] Univ Liverpool, Inst Life Course & Med…	University of Liverpool; University of Liverpool; University of Liverpool	Hanna, K (corresponding author), Univ Liverpool, Sch Hlth Sci, Liverpool L69 3GB, Merseyside, England.	k.hanna2@liverpool.ac.uk		Hanna, Kerry/0000-0001-7357-7749; Gabbay, Mark/0000-0002-0126-8485; Mason, Stephen/0000-0002-4020-6869	Geoffrey and Pauline Martin Trust; National Institute for Health Research Applied Research Collaboration North West Coast (ARC NWC)	Geoffrey and Pauline Martin Trust; National Institute for Health Research Applied Research Collaboration North West Coast (ARC NWC)	This research is supported by a grant awarded to the authors by the Geoffrey and Pauline Martin Trust. Authors CG and MG are part-funded by the National Institute for Health Research Applied Research Collaboration North West Coast (ARC NWC). The funders had no role in any part of the research. The views expressed in this publication are those of the author(s) and not necessarily those of the Nati…		29	3	3	0	2	BMC	LONDON	CAMPUS, 4 CRINAN ST, LONDON N1 9XW, ENGLAND	1472-684X			BMC PALLIAT CARE	BMC Palliat. Care	JUN 1	2022	21	1
J	Kirkham, J; Shorey, CL; Iaboni, A; Quirt, H; Grigorovich, A; Astell, A; Lin, E; Maxwell, CJ				Kirkham, Julia; Shorey, Carrie L.; Iaboni, Andrea; Quirt, Hannah; Grigorovich, Alisa; Astell, Arlene; Lin, Esther; Maxwell, Colleen J.			Staff perceptions of the consequences of COVID-19 on quality of dementia care for residents in Ontario long-term care homes	INTERNATIONAL JOURNAL OF GERIATRIC PSYCHIATRY			English	Article						COVID-19; dementia; long-term care; nursing home; quality of care		Objectives: The first wave of the COVID-19 pandemic necessitated extensive infection control measures in long-term care (LTC) and had a significant impact on staffing and services. Anecdotal reports indicate that this negatively affected LTC residents' quality of care and wellbeing, but there is scarce evidence on the effects of COVID-19 on quality of dementia care in LTC. Methods: From December …	[Kirkham, Julia; Lin, Esther] Univ Calgary, Cumming Sch Med, Dept Psychiat, Calgary, AB, Canada; [Shorey, Carrie L.; Maxwell, Colleen J.] Univ Waterloo, Sch Publ Hlth Sci, Waterloo, ON, Canada; [Iaboni, Andrea; Quirt, Hannah; Astell, Arlene] Univ Hlth Network, KITE Toronto Rehabil Inst, Toronto, ON, Canada; [Iaboni, Andrea; Astell, Arlene] Univ Toronto, Temerty Fac Med, Dept Psychiat, Toronto, ON…	University of Calgary; University of Waterloo; University of Toronto; University Health Network Toronto; Toronto Rehabilitation Institute; University of Toronto; Brock University; University of Waterloo	Kirkham, J (corresponding author), Univ Calgary, Cumming Sch Med, Dept Psychiat, Calgary, AB, Canada.	julia.kirkham@ucalgary.ca	Astell, Arlene J/G-1625-2014; Iaboni, Andrea/I-7876-2016	Astell, Arlene J/0000-0002-6822-9472; Iaboni, Andrea/0000-0003-4268-6832; Kirkham, Julia/0000-0002-9963-7073; /0000-0003-0216-2276	Canadian Consortium on Neurodegeneration in Aging; Canadian Institutes of Health Research; Province of Ontario	Canadian Consortium on Neurodegeneration in Aging; Canadian Institutes of Health Research(Canadian Institutes of Health Research (CIHR)); Province of Ontario	Canadian Consortium on Neurodegeneration in Aging; Canadian Institutes of Health Research; Province of Ontario Rapid Access COVID-19 research grant		45	5	5	1	3	WILEY	HOBOKEN	111 RIVER ST, HOBOKEN 07030-5774, NJ USA	0885-6230	1099-1166		INT J GERIATR PSYCH	Int. J. Geriatr. Psychiatr.	JUN	2022	37	6
J	Lai, YL; Chen, WY; Hsu, LY; Fu, CH				Lai, Yi-Ling; Chen, Wen-Yi; Hsu, Lin-Ying; Fu, Chin-Hua			The Effect of a Tele-Health Intervention Program on Home-Dwelling Persons with Dementia or MCI and on Their Primary Caregivers during the Stay-at-Home-Order Period in the COVID-19 Pandemic Outbreak: Evidence from Taiwan	HEALTHCARE			English	Article						Tele-Health; dementia; mild cognitive impairment; stay-at-home-order policy; lockdown; COVID-19; SARS-CoV-2	USER ACCEPTANCE; PEOPLE; TIME	Background: The Taiwanese government implemented a stay-at-home order that restricted all community-based health promotion activities for the elderly by shutting down all community care centers from May 2021 to August 2021 to control the spread of COVID-19. Community-based dementia care centers were barely able to provide dementia care services during that period. Methods: The data used in this s…	[Lai, Yi-Ling; Hsu, Lin-Ying; Fu, Chin-Hua] Taichung Tzu Chi Hosp, Buddhist Tzu Chi Med Fdn, Community Hlth Ctr, Taichung 427213, Taiwan; [Chen, Wen-Yi] Natl Taichung Univ Sci & Technol, Dept Senior Citizen Serv Management, Taichung 403301, Taiwan; [Fu, Chin-Hua] Buddhist Tzu Chi Univ, Dept Med, Hualien 970374, Taiwan	Buddhist Tzu Chi General Hospital; Taichung Tzu Chi Hospital; National Taichung University of Science & Technology; Tzu Chi University	Chen, WY (corresponding author), Natl Taichung Univ Sci & Technol, Dept Senior Citizen Serv Management, Taichung 403301, Taiwan.	ling@tzuchi.com.tw; chenwen@nutc.edu.tw; tc1370502@tzuchi.com.tw; fu25588@ms58.hinet.net			Taichung Tzu Chi Hospital in Taiwan [REC109-22]	Taichung Tzu Chi Hospital in Taiwan	This research was funded by Taichung Tzu Chi Hospital in Taiwan for the research project entitled Evaluation of Tele-Health intervention program for dementia care: evidence from a teaching hospital in the middle of Taiwan, Grant No. REC109-22.		56	1	1	4	9	MDPI	BASEL	ST ALBAN-ANLAGE 66, CH-4052 BASEL, SWITZERLAND		2227-9032		HEALTHCARE-BASEL	Healthcare	JUN	2022	10	6
J	Hamilton, M; Crawford, T; Thomson, C; Jeon, YH; Bassett, K				Hamilton, Myra; Crawford, Tonia; Thomson, Cathy; Jeon, Yun-Hee; Bassett, Kimberley			New directions in centre-based aged care in Australia: Responding to changing funding models and the COVID-19 pandemic	AUSTRALASIAN JOURNAL ON AGEING			English	Article						Adult day care centers; dementia; caregivers; health services for the aged; COVID-19	CAREGIVERS; DEMENTIA	Objectives Centre-based aged care services are a key site of early intervention and support for people with dementia and their carers. This paper examines the impact of new aged care funding structures on centre-based aged care service accessibility and delivery. It also examines the challenges and opportunities for change facing the sector in the light of the COVID-19 pandemic. Method Semi-struc…	[Hamilton, Myra] Univ Sydney, Ctr Excellence Populat Ageing Res, Sydney, NSW, Australia; [Crawford, Tonia; Jeon, Yun-Hee; Bassett, Kimberley] Univ Sydney, Sydney Nursing Sch, Sydney, NSW, Australia; [Thomson, Cathy] Univ New South Wales, Social Policy Res Ctr, Sydney, NSW, Australia; [Hamilton, Myra] Univ Sydney, Business Sch, Discipline Work & Org Studies, Abercrombie Bldg, Sydney, NSW 2006, Aus…	University of Sydney; University of Sydney; University of New South Wales Sydney; University of Sydney	Hamilton, M (corresponding author), Univ Sydney, Business Sch, Discipline Work & Org Studies, Abercrombie Bldg, Sydney, NSW 2006, Australia.	myra.hamilton@sydney.edu.au	jeon, yun-hee/I-1754-2013; Crawford, Tonia/H-9021-2019	Crawford, Tonia/0000-0002-4025-4457; jeon, yun-hee/0000-0003-2031-9134; Hamilton, Myra/0000-0001-5999-6568	University of Sydney; UNSW Sydney Visible Partnership in Mental Health, Addiction and Neuroscience Research's Seed Funding Scheme	University of Sydney(University of Sydney); UNSW Sydney Visible Partnership in Mental Health, Addiction and Neuroscience Research's Seed Funding Scheme	The project was funded by the University of Sydney and UNSW Sydney Visible Partnership in Mental Health, Addiction and Neuroscience Research's Seed Funding Scheme.		19	1	1	2	4	WILEY	HOBOKEN	111 RIVER ST, HOBOKEN 07030-5774, NJ USA	1440-6381	1741-6612		AUSTRALAS J AGEING	Australas. Ageing	SEP	2022	41	3
J	Perach, R; Read, S; Hicks, B; Harris, PR; Rusted, J; Brayne, C; Dangoor, M; Miles, E; Dixon, J; Robinson, L; Thomas, A; Banerjee, S				Perach, Rotem; Read, Sanna; Hicks, Ben; Harris, Peter R.; Rusted, Jennifer; Brayne, Carol; Dangoor, Margaret; Miles, Eleanor; Dixon, Josie; Robinson, Louise; Thomas, Alan; Banerjee, Sube		DETERMIND Team	Predictors of loneliness during the Covid-19 pandemic in people with dementia and their carers in England: findings from the DETERMIND-C19 study	AGING & MENTAL HEALTH			English	Article						Dementia; carers; loneliness; social resources; wellbeing; Covid-19	INFORMAL CAREGIVERS; SOCIAL-ISOLATION; SCALE; CONSEQUENCES; DEPRESSION; VERSION; IMPACT; LIFE	Objectives To identify factors that predict the risk of loneliness for people with dementia and carers during a pandemic. Methods People with dementia and their carers completed assessments before (July 2019-March 2020; 206 dyads) and after (July-October 2020) the first Covid-19 'lockdown' in England. At follow-up, the analytic sample comprised 67 people with dementia and 108 carers. We built a l…	[Perach, Rotem; Harris, Peter R.; Rusted, Jennifer; Miles, Eleanor] Univ Sussex, Sch Psychol, Brighton, E Sussex, England; [Read, Sanna; Dixon, Josie] London Sch Econ & Polit Sci, Care Policy & Evaluat Ctr, London, England; [Hicks, Ben; Banerjee, Sube] Univ Sussex, Brighton & Sussex Med Sch, Brighton, E Sussex, England; [Brayne, Carol; Dangoor, Margaret] Univ Cambridge, Dept Publ Hlth & Primary C…	University of Sussex; University of London; London School Economics & Political Science; University of Sussex; University of Brighton; University of Cambridge; Newcastle University - UK; University of Plymouth	Perach, R (corresponding author), Univ Sussex, Sch Psychol, Brighton, E Sussex, England.	r.perach@sussex.ac.uk	Banerjee, Sube/E-3757-2010; Hicks, Ben/AAB-6138-2020; Brayne, Carol/AAA-4285-2020	Brayne, Carol/0000-0001-5307-663X; Robinson, Louise/0000-0003-0209-2503; Harris, Peter/0000-0003-4599-4929; Perach, Rotem/0000-0002-8647-4367; Banerjee, Sube/0000-0002-8083-7649	UK Research and Innovation (UKRI) through the Economic and Social Research Council (ESRC) - National Institute for Health Research (NIHR) through their Dementia Research Initiative; ESRC	UK Research and Innovation (UKRI) through the Economic and Social Research Council (ESRC) - National Institute for Health Research (NIHR) through their Dementia Research Initiative; ESRC(UK Research & Innovation (UKRI)Economic & Social Research Council (ESRC))	DETERMIND-C19 was funded by the UK Research and Innovation (UKRI) through the Economic and Social Research Council (ESRC). DETERMIND is funded by UKRI/ESRC and the National Institute for Health Research (NIHR) through their Dementia Research Initiative. The views and opinions expressed here are those of the authors and do not necessarily reflect those of UKRI, the ESRC, or NIHR.		82	3	3	0	6	ROUTLEDGE JOURNALS, TAYLOR & FRANCIS LTD	ABINGDON	2-4 PARK SQUARE, MILTON PARK, ABINGDON OX14 4RN, OXON, ENGLAND	1360-7863	1364-6915		AGING MENT HEALTH	Aging Ment. Health	MAR 4	2023	27	3
J	Kor, PPK; Yu, CTK; Liu, JYW; Cheung, DSK; Kwan, RYC; Leung, AYM; Liu, DPM; Hon, JMK				Kor, Patrick Pui Kin; Yu, Clare Tsz Kiu; Liu, Justina Yat Wa; Cheung, Daphne Sze Ki; Kwan, Rick Yiu Cho; Leung, Angela Yee Man; Liu, Denise Pik Mei; Hon, Joan Mo King			Pilot evaluation of a home-based multi-sensory cognitive stimulation intervention for older people with dementia and caregiver dyads during the COVID-19 pandemic	INTERNATIONAL JOURNAL OF OLDER PEOPLE NURSING			English	Article						caregiving; cognitive stimulation; community nursing; dyadic relationship; family caregiver	SENSORY STIMULATION; SCALE VALIDATION; POSITIVE ASPECTS; SAMPLE-SIZE; CARE; RELIABILITY; VALIDITY; VERSION	Introduction: The impact of the current pandemic on people with dementia (PWD) and their caregivers has been profound. The lockdown and social distancing rules have left many PWD homebound and lacking stimulation. A home-based multi-sensory cognitive stimulation intervention (HMCSP) is presented to address this problem. Aims: To examine the feasibility and preliminary efficacy of an HMCSP on PWD …	[Kor, Patrick Pui Kin; Yu, Clare Tsz Kiu; Liu, Justina Yat Wa; Cheung, Daphne Sze Ki; Leung, Angela Yee Man] Hong Kong Polytech Univ, Ctr Gerontol Nursing, Sch Nursing, Hong Kong, Peoples R China; [Kwan, Rick Yiu Cho] Tung Wah Coll, Sch Nursing, Hong Kong, Peoples R China; [Liu, Denise Pik Mei] Hong Kong Young Womens Christian Assoc, Ming Yue Dist Elderly Community Ctr, Hong Kong, Peoples R China…	Hong Kong Polytechnic University; Tung Wah College	Kor, PPK (corresponding author), Hong Kong Polytech Univ, Ctr Gerontol Nursing, Sch Nursing, Hong Kong, Peoples R China.	patrick.kor@polyu.edu.hk	Kwan, Rick/X-8453-2019; Cheung, Daphne Sze Ki/AAY-2152-2020; Kor, Patrick Pui Kin/E-3986-2015; Leung, Angela YM/C-4768-2009	Cheung, Daphne Sze Ki/0000-0001-5651-9352; Kor, Patrick Pui Kin/0000-0002-9785-973X; Liu, Justina/0000-0003-1931-0159; Kwan, Rick/0000-0002-4332-780X; Leung, Angela YM/0000-0002-9836-1925	Centre for Gerontological Nursing, School of Nursing, The Hong Kong Polytechnic University	Centre for Gerontological Nursing, School of Nursing, The Hong Kong Polytechnic University	This project was funded by the Centre for Gerontological Nursing, School of Nursing, The Hong Kong Polytechnic University.		56	2	2	1	6	WILEY	HOBOKEN	111 RIVER ST, HOBOKEN 07030-5774, NJ USA	1748-3735	1748-3743		INT J OLDER PEOPLE N	Int. J. Older People Nurs.	NOV	2022	17	6
J	Bartmess, M; Talbot, C; O'Dwyer, ST; Lopez, RP; Rose, KM; Anderson, JG				Bartmess, Marissa; Talbot, Catherine; O'Dwyer, Siobhan T.; Lopez, Ruth Palan; Rose, Karen M.; Anderson, Joel G.			Using Twitter to understand perspectives and experiences of dementia and caregiving at the beginning of the COVID-19 pandemic	DEMENTIA-INTERNATIONAL JOURNAL OF SOCIAL RESEARCH AND PRACTICE			English	Article						alzheimer; dementia; caregiving; social media; COVID-19	ALZHEIMERS-DISEASE; COMMUNITY; SUPPORT; NETWORKS; PEOPLE; BREAST	The COVID-19 pandemic has placed a tremendous burden on all of society, particularly among vulnerable populations such as people living with dementia and their caregivers. Efforts to understand the impact of the COVID-19 pandemic on those living with dementia are crucial towards addressing needs during the pandemic and beyond. This qualitative descriptive study includes a thematic analysis of 693…	[Bartmess, Marissa; Anderson, Joel G.] Univ Tennessee, Coll Nursing, 1200 Volunteer Blvd, Knoxville, TN 37996 USA; [Talbot, Catherine] Bournemouth Univ, Dept Psychol, Poole, Dorset, England; [O'Dwyer, Siobhan T.] Univ Exeter, Coll Med & Hlth, Med Sch, Exeter, Devon, England; [Lopez, Ruth Palan] MGH Inst Hlth Profess, Sch Nursing, Boston, MA USA; [Rose, Karen M.] Ohio State Univ, Coll Nursing, Ctr…	University of Tennessee System; University of Tennessee Knoxville; Bournemouth University; University of Exeter; University System of Ohio; Ohio State University	Anderson, JG (corresponding author), Univ Tennessee, Coll Nursing, 1200 Volunteer Blvd, Knoxville, TN 37996 USA.	jande147@utk.edu	Talbot, Catherine/Y-8699-2019	Talbot, Catherine/0000-0001-9353-8990; O'Dwyer, Siobhan/0000-0003-4022-1943; Bartmess, Marissa/0000-0001-5158-6601; Anderson, Joel/0000-0002-6216-4014	National Institute for Health Research Applied Research Collaboration South West Peninsula	National Institute for Health Research Applied Research Collaboration South West Peninsula	Dr. Siobhan O'Dwyer is supported by the National Institute for Health Research Applied Research Collaboration South West Peninsula. The views expressed in this publication are those of the author(s) and not necessarily those of the National Institute for Health Research or the Department of Health and Social Care.		78	2	2	0	3	SAGE PUBLICATIONS LTD	LONDON	1 OLIVERS YARD, 55 CITY ROAD, LONDON EC1Y 1SP, ENGLAND	1471-3012	1741-2684		DEMENTIA-LONDON	Dement.-Int. J. soc. Res. Pract.	JUL	2022	21	5
J	Pickering, CEZ; Maxwell, CD; Yefimova, M; Wang, D; Puga, F; Sullivan, T				Pickering, Carolyn E. Z.; Maxwell, Christopher D.; Yefimova, Maria; Wang, Danny; Puga, Frank; Sullivan, Tami			Early Stages of COVID-19 Pandemic Had No Discernable Impact on Risk of Elder Abuse and Neglect Among Dementia Family Caregivers: A Daily Diary Study	JOURNAL OF FAMILY VIOLENCE			English	Article						Elder mistreatment; Caregiver stress; COVID-19; Social support	PARTNER VIOLENCE; PREVALENCE; DISASTERS	There is widespread concern that elder abuse and neglect (EAN) incidents increased during the onset of the COVID-19 pandemic due in part to increases in risk factors. Initial reports relying on administrative systems such as adult protective services records produced mixed results regarding whether or not there was a change in EAN incidents. Using data from an ongoing longitudinal study on EAN in…	[Pickering, Carolyn E. Z.; Wang, Danny; Puga, Frank] Univ Alabama Birmingham, Sch Nursing, NB Room 470H,1720 2nd Ave South, Birmingham, AL 35294 USA; [Maxwell, Christopher D.] Michigan State Univ, Sch Criminal Justice, E Lansing, MI 48825 USA; [Yefimova, Maria] Stanford Healthcare, Off Res Patient Care Serv, Stanford, CA USA; [Sullivan, Tami] Yale Univ, Sch Med, Dept Psychiat, New Haven, CT 06508…	University of Alabama System; University of Alabama Birmingham; Michigan State University; Yale University	Pickering, CEZ (corresponding author), Univ Alabama Birmingham, Sch Nursing, NB Room 470H,1720 2nd Ave South, Birmingham, AL 35294 USA.	cezpick@uab.edu; cmaxwell@msu.edu; myefimova@stanfordhealthcare.org; dannyw@uab.edu; fpuga@uab.edu; tami.sullivan@yale.edu	Maxwell, Christopher D/B-2875-2009; Puga, Frank/AEL-1512-2022	Maxwell, Christopher D/0000-0002-4231-3297; Puga, Frank/0000-0002-3416-6434					42	2	2	3	12	SPRINGER/PLENUM PUBLISHERS	NEW YORK	233 SPRING ST, NEW YORK, NY 10013 USA	0885-7482	1573-2851		J FAM VIOLENCE	J. Fam. Violence	JUL	2023	38	5
J	Manca, R; De Marco, M; Colston, A; Raymont, V; Amin, J; Davies, R; Kumar, P; Russell, G; Blackburn, DJ; Venneri, A				Manca, Riccardo; De Marco, Matteo; Colston, Amanda; Raymont, Vanessa; Amin, Jay; Davies, Rhys; Kumar, Pramod; Russell, Gregor; Blackburn, Daniel J.; Venneri, Annalena			The Impact of Social Isolation Due to COVID-19 on Symptom Progression in People With Dementia: Findings of the SOLITUDE Study	FRONTIERS IN PSYCHIATRY			English	Article						dementia; COVID-19; social isolation; neuropsychiatric symptoms; cognitive decline	ZARIT BURDEN INTERVIEW; COGNITIVE FUNCTION; VALIDATION; CAREGIVERS	BackgroundPeople with dementia (PWD) are vulnerable to abrupt changes to daily routines. The lockdown enforced on the 23rd of March 2020 in the UK to contain the expansion of the COVID-19 pandemic limited opportunities for PWD to access healthcare services and socialise. The SOLITUDE study explored the potential long-term effects of lockdown on PWD's symptoms and carers' burden. MethodsForty-five…	[Manca, Riccardo; De Marco, Matteo; Venneri, Annalena] Brunel Univ London, Dept Life Sci, Uxbridge, England; [Colston, Amanda; Raymont, Vanessa] Oxford Hlth NHS Fdn Trust, Oxford, England; [Raymont, Vanessa] Univ Oxford, Dept Psychiat, Oxford, England; [Amin, Jay] Univ Southampton, Fac Med, Clin Neurosci Clin & Expt Sci, Southampton, England; [Amin, Jay] Southern Hlth NHS Fdn Trust, Moorgreen Hos…	Brunel University; University of Oxford; University of Southampton; University of Southampton; Walton Centre; University of Sheffield	Venneri, A (corresponding author), Brunel Univ London, Dept Life Sci, Uxbridge, England.;Venneri, A (corresponding author), Univ Sheffield, Dept Neurosci, Sheffield, England.	annalena.venneri@brunel.ac.uk	De Marco, Matteo/HLQ-7637-2023; Blackburn, Daniel J/B-7355-2011	De Marco, Matteo/0000-0002-9240-8067; blackburn, daniel/0000-0001-8886-1283; Colston, Amanda/0000-0002-7942-7247; Raymont, Vanessa/0000-0001-8238-4279					52	2	2	5	11	FRONTIERS MEDIA SA	LAUSANNE	AVENUE DU TRIBUNAL FEDERAL 34, LAUSANNE, CH-1015, SWITZERLAND	1664-0640			FRONT PSYCHIATRY	Front. Psychiatry	MAY 10	2022	13
J	Kostyál, LA; Széman, Z; Almási, VE; Fabbietti, P; Quattrini, S; Socci, M; Gagliardi, C				Kostyal, Laszlo Arpad; Szeman, Zsuzsa; Almasi, Virag Erzsebet; Fabbietti, Paolo; Quattrini, Sabrina; Socci, Marco; Gagliardi, Cristina			The Impact of COVID-19 on the Health and Experience of the Carers of Older Family Members Living with Dementia: An Italian-Hungarian Comparative Study	INTERNATIONAL JOURNAL OF ENVIRONMENTAL RESEARCH AND PUBLIC HEALTH			English	Article						COVID-19; family carers; caregivers; older people; dementia; care; comparative study; support services; care needs	INFORMAL CAREGIVERS; PHYSICAL HEALTH; MENTAL-HEALTH; PEOPLE; LOCKDOWN; BURDEN; ADULTS; STRESS	This quantitative study (n = 370) compares the pandemic-related experiences of the family carers of older people living with dementia during the first wave of the pandemic, in two countries with different care regimes: Italy (Mediterranean) and Hungary (Eastern European). It aims at answering the following research questions: (1) How did the pandemic affect the subjective health of carers, and wh…	[Kostyal, Laszlo Arpad; Szeman, Zsuzsa] Semmelweis Univ, Inst Mental Hlth, POB 2, H-1428 Budapest, Hungary; [Fabbietti, Paolo] IRCCS INRCA Natl Inst Hlth & Sci Ageing, Unit Geriatr Pharmacoepidemiol & Biostat, Via Santa Margherita 5, I-60124 Ancona, Italy; [Quattrini, Sabrina; Socci, Marco; Gagliardi, Cristina] IRCCS INRCA Natl Inst Hlth & Sci Ageing, Ctr Socioecon Res Ageing, Via Santa Margherit…	Semmelweis University	Socci, M (corresponding author), IRCCS INRCA Natl Inst Hlth & Sci Ageing, Ctr Socioecon Res Ageing, Via Santa Margherita 5, I-60124 Ancona, Italy.	kostyal.arpad@public.semmelweis-univ.hu; szeman.zsuzsanna@public.semmelweis-univ.hu; virag.almasi@gmail.com; p.fabbietti@inrca.it; s.quattrini@inrca.it; m.socci@inrca.it; c.gagliardi@inrca.it	Kostyal, Laszlo/HKO-9948-2023; Socci, Marco/ABH-7486-2020; Fabbietti, Paolo/K-6365-2016	Kostyal, Laszlo/0000-0001-5233-3040; Socci, Marco/0000-0001-9093-2167; Fabbietti, Paolo/0000-0003-2130-3070; Almasi, Virag Erzsebet/0000-0002-5967-7193; Szeman, Zsuzsa/0000-0001-8653-8618; Gagliardi, Cristina/0000-0001-9429-8116	Ricerca Corrente from Italian Ministry of Health	Ricerca Corrente from Italian Ministry of Health	This work was partially supported by Ricerca Corrente funding from the Italian Ministry of Health to IRCCS INRCA. This funding body did not play any role in designing the study nor in data collection, analysis and interpretation, or in writing this paper.		66	3	3	0	7	MDPI	BASEL	ST ALBAN-ANLAGE 66, CH-4052 BASEL, SWITZERLAND		1660-4601		INT J ENV RES PUB HE	Int. J. Environ. Res. Public Health	MAY	2022	19	9
J	Moreira-Constantin, B; Carpen-Padovani, G; Cordeiro-Gaede, AV; Chamma-Coelho, A; Martinez-Souza, RK; Nisihara, R				Moreira-Constantin, Bruna; Carpen-Padovani, Giovanna; Cordeiro-Gaede, Ana, V; Chamma-Coelho, Amanda; Martinez-Souza, Ricardo K.; Nisihara, Renato			Telemedicine in the monitoring of patients with dementia: a Brazilians caregivers's perspective	REVISTA DE NEUROLOGIA			English	Article						Caregivers; COVID-19; Dementia; Patient care; Remote consultation; Telemedicine		Introduction. The SARS-CoV-2 (COVID-19) pandemic warranted expanded care via telemedicine across a breath of medical specialties. The aim of the study is to analyze the preferences of caregivers of patients with dementia on the use of telemedicine in monitoring these patients. Subjects and methods. Caregivers and family members responsible for patients with dementia completed an online self-appli…	[Moreira-Constantin, Bruna; Carpen-Padovani, Giovanna; Cordeiro-Gaede, Ana, V; Chamma-Coelho, Amanda; Martinez-Souza, Ricardo K.; Nisihara, Renato] Univ Posit, Dept Med, Rua Prof Pedro Viriato 5300, BR-81280330 Curitiba, Parana, Brazil		Nisihara, R (corresponding author), Univ Posit, Dept Med, Rua Prof Pedro Viriato 5300, BR-81280330 Curitiba, Parana, Brazil.	renatonisihara@up.edu.br							19	3	3	2	4	REVISTA DE NEUROLOGIA	BARCELONA	C/O CESAR VIGUERA, EDITOR, APDO 94121, 08080 BARCELONA, SPAIN	0210-0010	1576-6578		REV NEUROLOGIA	Rev. Neurologia	MAY	2022	74	9
J	Quinn, C; Gamble, LD; Parker, S; Martyr, A; Collins, R; Victor, C; Dawson, E; Hunt, A; Pentecost, C; Allan, L; Clare, L				Quinn, Catherine; Gamble, Laura D.; Parker, Sophie; Martyr, Anthony; Collins, Rachel; Victor, Christina; Dawson, Eleanor; Hunt, Anna; Pentecost, Claire; Allan, Louise; Clare, Linda			Impact of COVID-19 on carers of people with dementia in the community: Findings from the British IDEAL cohort	INTERNATIONAL JOURNAL OF GERIATRIC PSYCHIATRY			English	Article						caregiver; coping; life satisfaction; stress; support; well-being	CAREGIVERS; CONFINEMENT; DISEASE; BURDEN	Objective: Unpaid carers for people with dementia play a crucial role in society. Emerging evidence suggests the COVID-19 pandemic has negatively impacted on carers. This study sought to explore the impact of the COVID-19 pandemic on carers for community-dwelling people with dementia and compare responses with pre-pandemic data. Methods: Data were collected between September 2020 and April 2021 i…	[Quinn, Catherine] Univ Bradford, Fac Hlth Studies, Ctr Appl Dementia Studies, Bradford, W Yorkshire, England; [Quinn, Catherine] Wolfson Ctr Appl Hlth Res, Bradford, W Yorkshire, England; [Gamble, Laura D.] Newcastle Univ, Populat Hlth Sci Inst, Newcastle Upon Tyne, Tyne & Wear, England; [Parker, Sophie; Martyr, Anthony; Collins, Rachel; Dawson, Eleanor; Hunt, Anna; Pentecost, Claire; Allan, Lou…	University of Bradford; Newcastle University - UK; University of Exeter; Brunel University	Quinn, C (corresponding author), Univ Bradford, Fac Hlth Studies, Ctr Appl Dementia Studies, Bradford, W Yorkshire, England.	c.quinn1@bradford.ac.uk	Allan, Louise M/A-2918-2009; Martyr, Anthony/L-3557-2017	Allan, Louise M/0000-0002-8912-4901; Collins, Rachel/0000-0002-3405-7932; Parker, Sophie/0000-0003-4878-9859; Victor, Christina/0000-0002-4213-3974; Gamble, Laura D./0000-0001-8496-9705; Hunt, Anna/0000-0001-7523-1792; Dawson, Eleanor/0000-0002-4883-7307; Pentecost, Claire/0000-0003-2048-5538; Quinn, Catherine/0000-0001-9553-853X; Martyr, Anthony/0000-0002-1702-8902	NIHR Dementias and Neurodegeneration Specialty (DeNDRoN) in England; Scottish Dementia Clinical Research Network (SDCRN); Health and Care Research Wales; National Institute for Health Research Applied Research Collaboration South West Peninsula; Economic and Social Research Council (ESRC) [ES/V004964/1, ES/L001853/2]; National Institute for Health Research (NIHR) [ES/L001853/2]; Alzheimer's Socie…	NIHR Dementias and Neurodegeneration Specialty (DeNDRoN) in England; Scottish Dementia Clinical Research Network (SDCRN); Health and Care Research Wales; National Institute for Health Research Applied Research Collaboration South West Peninsula; Economic and Social Research Council (ESRC)(UK Research & Innovation (UKRI)Economic & Social Research Council (ESRC)); National Institute for Health Rese…	We would like to acknowledge the support of the following research networks: NIHR Dementias and Neurodegeneration Specialty (DeNDRoN) in England, the Scottish Dementia Clinical Research Network (SDCRN) and Health and Care Research Wales. We gratefully acknowledge the local principal investigators and researchers involved in participant recruitment and assessment within these networks. We are grat…		50	6	6	0	11	WILEY	HOBOKEN	111 RIVER ST, HOBOKEN 07030-5774, NJ USA	0885-6230	1099-1166		INT J GERIATR PSYCH	Int. J. Geriatr. Psychiatr.	MAY	2022	37	5
J	Smeitink, MMP; Smaling, HJA; van Tol, LS; Haaksma, ML; Caljouw, MAA; Achterberg, WP				Smeitink, Marlon M. P.; Smaling, Hanneke J. A.; van Tol, Lisa S.; Haaksma, Miriam L.; Caljouw, Monique A. A.; Achterberg, Wilco P.			Activities for Residents of Dutch Nursing Homes during the COVID-19 Pandemic: A Qualitative Study	INTERNATIONAL JOURNAL OF ENVIRONMENTAL RESEARCH AND PUBLIC HEALTH			English	Article						meaningful activities; geriatric care; dementia; nursing home; long-term care; SARS-Cov-2; COVID-19; pandemic	LONG-TERM-CARE; IMPACT; STRATEGIES; VISITATION	To protect nursing home residents from getting infected with COVID-19, several measures have been imposed. The aim of this study was to describe the impact of these measures on activities for Dutch nursing home residents, the conditions under which the activities could take place, and the considerations when making decisions about the (dis)continuation of activities. The study consisted of the da…	[Smeitink, Marlon M. P.; Smaling, Hanneke J. A.; van Tol, Lisa S.; Haaksma, Miriam L.; Caljouw, Monique A. A.; Achterberg, Wilco P.] Leiden Univ, Univ Network Care Sect Zuid Holland, Med Ctr, NL-2333 ZA Leiden, Netherlands; [Smeitink, Marlon M. P.; Smaling, Hanneke J. A.; van Tol, Lisa S.; Haaksma, Miriam L.; Caljouw, Monique A. A.; Achterberg, Wilco P.] Leiden Univ, Dept Publ Hlth & Primary Care…	Leiden University - Excl LUMC; Leiden University; Leiden University Medical Center (LUMC); Leiden University - Excl LUMC; Leiden University; Leiden University Medical Center (LUMC)	Smeitink, MMP (corresponding author), Leiden Univ, Univ Network Care Sect Zuid Holland, Med Ctr, NL-2333 ZA Leiden, Netherlands.;Smeitink, MMP (corresponding author), Leiden Univ, Dept Publ Hlth & Primary Care, Med Ctr, NL-2333 ZA Leiden, Netherlands.	m.m.p.smeitink@lumc.nl; h.j.a.smaling@lumc.nl; l.s.van_tol@lumc.nl; m.l.haaksma@lumc.nl; m.a.a.caljouw@lumc.nl; w.p.achterberg@lumc.nl	Haaksma, Miriam L/A-2772-2016; van Tol, Lisa/HKF-2384-2023; Smaling, Hanneke/Y-7412-2018	Haaksma, Miriam L/0000-0002-3518-9152; Smeitink, Marlon/0000-0001-7564-3527; Caljouw, Monique A.A./0000-0002-2550-530X; van Tol, Lisa/0000-0002-9334-9214; Smaling, Hanneke/0000-0002-7836-431X; Achterberg, Wilco/0000-0001-9227-7135	Dutch Ministry of Public Health Welfare and Sport [330526]; University Network for the Care Sector South Holland (UNC-ZH); University Network of Elderly Care Organizations of the University Medical Center Groningen (UNO-UMCG)	Dutch Ministry of Public Health Welfare and Sport; University Network for the Care Sector South Holland (UNC-ZH); University Network of Elderly Care Organizations of the University Medical Center Groningen (UNO-UMCG)	This work was supported by the Dutch Ministry of Public Health Welfare and Sport (grant number 330526), the University Network for the Care Sector South Holland (UNC-ZH), and the University Network of Elderly Care Organizations of the University Medical Center Groningen (UNO-UMCG).		35	1	1	0	3	MDPI	BASEL	ST ALBAN-ANLAGE 66, CH-4052 BASEL, SWITZERLAND		1660-4601		INT J ENV RES PUB HE	Int. J. Environ. Res. Public Health	MAY	2022	19	9
J	Matsangidou, M; Frangoudes, F; Hadjiaros, M; Schiza, E; Neokleous, KC; Papayianni, E; Avraamides, M; Pattichis, CS				Matsangidou, Maria; Frangoudes, Fotos; Hadjiaros, Marios; Schiza, Eirini; Neokleous, Kleanthis C.; Papayianni, Ersi; Avraamides, Marios; Pattichis, Constantinos S.			Bring me sunshine, bring me (physical) strength: The case of dementia. Designing and implementing a virtual reality system for physical training during the COVID-19 pandemic	INTERNATIONAL JOURNAL OF HUMAN-COMPUTER STUDIES			English	Article						Virtual reality; Dementia; COVID19; Physical and emotional health	ALZHEIMERS-DISEASE; EXERCISE PROGRAM; OLDER-PEOPLE; INTERVENTIONS; DEPRESSION; MANAGEMENT; TRIAL; RISK; TIME; CARE	People living with Dementia (PwD) are amongst the most vulnerable populations in society, often depending on caregivers for their quality of life (QoL). Emerging research confirms the need for technological solutions to support non-pharmacological interventions that can enhance the QoL of PwD. This paper posits that Virtual Reality (VR) is a useful technology for boosting the physical training of…	[Matsangidou, Maria; Frangoudes, Fotos; Hadjiaros, Marios; Schiza, Eirini; Neokleous, Kleanthis C.; Avraamides, Marios; Pattichis, Constantinos S.] CYENS Ctr Excellence, Nicosia, Cyprus; [Papayianni, Ersi] Archangelos Michael Elderly People Nursing Home, Rehabil Ctr Patients Alzheimer AMEN, Nicosia, Cyprus		Matsangidou, M (corresponding author), CYENS Ctr Excellence, Nicosia, Cyprus.	m.matsangidou@cyens.org.cy	Frangoudes, Fotos/ABZ-4099-2022; Pattichis, Constantinos/J-5116-2012	Frangoudes, Fotos/0000-0002-2543-8194; Pattichis, Constantinos/0000-0003-1271-8151; Matsangidou, Maria/0000-0003-3804-5565; Schiza, Eirini C./0000-0002-3593-6605	Archangelos Michael Elderly People Nursing Home/Rehabilitation Centre for patients with Alzheimer (AMEN); European Union [739578]; Government of the Republic of Cyprus through the Deputy Ministry of Research, Innovation and Digital Policy	Archangelos Michael Elderly People Nursing Home/Rehabilitation Centre for patients with Alzheimer (AMEN); European Union(European Union (EU)); Government of the Republic of Cyprus through the Deputy Ministry of Research, Innovation and Digital Policy	We thank the Archangelos Michael Elderly People Nursing Home/Rehabilitation Centre for patients with Alzheimer (AMEN) for providing support to conduct this research. Special thanks to the director of the centre Ms Ersi Papayianni and the medical staff, for their dedication to the study. We also thank all participants and their families. This project has received funding from the European Union's …		69	3	3	4	14	ACADEMIC PRESS LTD- ELSEVIER SCIENCE LTD	LONDON	24-28 OVAL RD, LONDON NW1 7DX, ENGLAND	1071-5819	1095-9300		INT J HUM-COMPUT ST	Int. J. Hum.-Comput. Stud.	SEP	2022	165
J	Sun, F; Opur, FA; Kim, HN; Prieto, LR; Conyers, C				Sun, Fei; Opur, Fredrika A.; Kim, Ha-Neul; Prieto, Lucas R.; Conyers, Christian			Dementia-friendly initiatives within the context of COVID-19 pandemic: Challenges and strategies perceived by service professional stakeholders from the USA and China	DEMENTIA-INTERNATIONAL JOURNAL OF SOCIAL RESEARCH AND PRACTICE			English	Article						dementia-friendly initiative; dementia-friendly community; mainland China; USA; COVID-19	CARE	Purposes Dementia-friendly initiatives (DFI) are community-based movements aimed to address stigma, exclusion, and discrimination associated with dementia. This study examined the challenges faced and strategies used by DFI prior to and during the COVID-19 pandemic from the perspectives of stakeholders in the USA and China. Methods Qualitative interviews with 17 stakeholders involved in DFI from …	[Sun, Fei; Opur, Fredrika A.; Kim, Ha-Neul; Prieto, Lucas R.] Michigan State Univ, Sch Social Work, 655 Auditorium Rd, E Lansing, MI 48824 USA; [Conyers, Christian] Univ Michigan, Sch Social Work, Ann Arbor, MI 48109 USA	Michigan State University; University of Michigan System; University of Michigan	Kim, HN (corresponding author), Michigan State Univ, Sch Social Work, 655 Auditorium Rd, E Lansing, MI 48824 USA.	kimha15@msu.edu		Kim, Ha Neul/0000-0002-1234-8296	College of Social Science at Michigan State University	College of Social Science at Michigan State University	The author(s) disclosed receipt of the following financial support for the research, authorship, and/or publication of this article: This research was funded by College of Social Science at Michigan State University.		43	3	3	3	13	SAGE PUBLICATIONS LTD	LONDON	1 OLIVERS YARD, 55 CITY ROAD, LONDON EC1Y 1SP, ENGLAND	1471-3012	1741-2684		DEMENTIA-LONDON	Dement.-Int. J. soc. Res. Pract.	JUL	2022	21	5
J	Manca, R; De Marco, M; Colston, A; Raymont, V; Amin, J; Davies, R; Kumar, P; Russell, G; Blackburn, DJ; Venneri, A				Manca, Riccardo; De Marco, Matteo; Colston, Amanda; Raymont, Vanessa; Amin, Jay; Davies, Rhys; Kumar, Pramod; Russell, Gregor; Blackburn, Daniel J.; Venneri, Annalena			The impact of social isolation due to the COVID-19 pandemic on patients with dementia and caregivers	ACTA NEUROPSYCHIATRICA			English	Article						dementia; behavioural symptoms; cognitive dysfunction; caregiver burden; social isolation	ALZHEIMERS-DISEASE; PEOPLE	Objective: Social distancing to limit COVID-19 transmission has led to extensive lifestyle changes, including for people with dementia (PWD). The aim of this study, therefore, was to assess the impact of lockdown on the mental health of PWD and their carers. Methods: Forty-five carers of PWD completed a telephone interview during the baseline assessment of the SOLITUDE study to gather information…	[Manca, Riccardo; De Marco, Matteo; Venneri, Annalena] Brunel Univ London, Dept Life Sci, Uxbridge, Middx, England; [Manca, Riccardo; Blackburn, Daniel J.; Venneri, Annalena] Univ Sheffield, Dept Neurosci, Sheffield, S Yorkshire, England; [Colston, Amanda; Raymont, Vanessa] Oxford Hlth NHS Fdn Trust, Oxford, England; [Raymont, Vanessa] Univ Oxford, Dept Psychiat, Oxford, England; [Amin, Jay] Univ…	Brunel University; University of Sheffield; University of Oxford; University of Southampton; University of Southampton; Walton Centre	Venneri, A (corresponding author), Brunel Univ London, Dept Life Sci, Uxbridge, Middx, England.;Venneri, A (corresponding author), Univ Sheffield, Dept Neurosci, Sheffield, S Yorkshire, England.	annalena.venneri@brunel.ac.uk	De Marco, Matteo/HLQ-7637-2023; Blackburn, Daniel J/B-7355-2011; Venneri, Annalena/K-5347-2016	De Marco, Matteo/0000-0002-9240-8067; Venneri, Annalena/0000-0002-9488-2301; Raymont, Vanessa/0000-0001-8238-4279; Colston, Amanda/0000-0002-7942-7247; blackburn, daniel/0000-0001-8886-1283; ROSSI, Maurizio/0000-0003-1912-7514; Amin, Jay/0000-0003-3792-0428					24	1	1	1	4	CAMBRIDGE UNIV PRESS	NEW YORK	32 AVENUE OF THE AMERICAS, NEW YORK, NY 10013-2473 USA	1601-5215			ACTA NEUROPSYCHIATR	Acta Neuropsychiatr.	OCT	2022	34	5
J	Bradbury, KM; Moody, E; Aubrecht, K; Sim, M; Rothfus, M				Bradbury, Kelly Margaret; Moody, Elaine; Aubrecht, Katie; Sim, Meaghan; Rothfus, Melissa			Equity in Changes to Dementia Care in the Community during the First Wave of the COVID-19 Pandemic in High Income Countries: A Scoping Review	SOCIETIES			English	Review						community supports; COVID-19; dementia; equity; telehealth	POPULATION	During COVID-19, emergency measures, such as physical distancing and program restrictions, have reduced community-based supports for PLWD and their caregivers. Consequently, reductions in dementia services and resources have contributed to existing health inequities in this population. Academic databases were searched in July 2020. Grey literature was retrieved using the CADTH Grey Matters tool. …	[Bradbury, Kelly Margaret] Nova Scotia Hlth, Halifax, NS B3H 4R2, Canada; [Bradbury, Kelly Margaret; Moody, Elaine] Dalhousie Univ, Sch Nursing, Halifax, NS B3H 4R2, Canada; [Aubrecht, Katie] St Francis Xavier Univ, Dept Sociol, Antigonish, NS B2G 2W5, Canada; [Sim, Meaghan] Nova Scotia Hlth, Res Innovat & Discovery, Halifax, NS B3H 1V7, Canada; [Rothfus, Melissa] Dalhousie Univ, WK Kellogg Hlth …	Dalhousie University; Saint Francis Xavier University - Canada; Dalhousie University	Bradbury, KM (corresponding author), Nova Scotia Hlth, Halifax, NS B3H 4R2, Canada.;Bradbury, KM (corresponding author), Dalhousie Univ, Sch Nursing, Halifax, NS B3H 4R2, Canada.	kelly.m.bradbury@gmail.com; elaine.moody@dal.ca; caubrech@stfx.ca; meaghan.sim@nshealth.ca; melissa.rothfus@dal.ca	; Rothfus, Melissa/P-1869-2018	Aubrecht, Katie/0000-0002-8948-275X; Rothfus, Melissa/0000-0001-7529-9789	Nova Scotia COVID-19 Health Research Coalition; Mitacs scholarship	Nova Scotia COVID-19 Health Research Coalition; Mitacs scholarship	First author (K.M.B.) received a student Mitacs scholarship to complete this project. The project was also funded by the Nova Scotia COVID-19 Health Research Coalition.		62	0	0	2	5	MDPI	BASEL	ST ALBAN-ANLAGE 66, CH-4052 BASEL, SWITZERLAND		2075-4698		SOCIETIES	Societies	APR	2022	12	2
J	Cha, J; Peterson, CM; Millenbah, AN; Louwagie, K; Baker, ZG; Shah, A; Jensen, CJ; Gaugler, JE				Cha, Jinhee; Peterson, Colleen M.; Millenbah, Ashley N.; Louwagie, Katie; Baker, Zachary G.; Shah, Ayush; Jensen, Christine J.; Gaugler, Joseph E.			Delivering Personalized Recommendations to Support Caregivers of People Living With Dementia: Mixed Methods Study	JMIR AGING			English	Article						caregivers; caregiving; Alzheimer; dementia; intervention; COVID-19	FAMILY CAREGIVERS; CARE; INTERVENTIONS; DEPRESSION	Background: Estimates suggest that 6.2 million Americans aged >= 65 years are living with Alzheimer dementia in 2021, and by 2060, this number could more than double to 13.8 million. As a result, public health officials anticipate a greater need for caregivers of persons with Alzheimer disease or related dementia and support resources for both people living with dementia and their caregivers. Des…	[Cha, Jinhee] Univ Minnesota, Sch Med, 420 Delaware St SE, Minneapolis, MN 55455 USA; [Cha, Jinhee] Univ Minnesota, Sch Publ Hlth, 420 Delaware St SE, Minneapolis, MN 55455 USA; [Peterson, Colleen M.] Univ Michigan, Transportat Res Inst, Ann Arbor, MI 48109 USA; [Millenbah, Ashley N.; Louwagie, Katie; Baker, Zachary G.; Shah, Ayush; Gaugler, Joseph E.] Univ Minnesota, Sch Publ Hlth, Div Hlth Poli…	University of Minnesota System; University of Minnesota Twin Cities; University of Minnesota System; University of Minnesota Twin Cities; University of Michigan System; University of Michigan; University of Minnesota System; University of Minnesota Twin Cities	Cha, J (corresponding author), Univ Minnesota, Sch Med, 420 Delaware St SE, Minneapolis, MN 55455 USA.;Cha, J (corresponding author), Univ Minnesota, Sch Publ Hlth, 420 Delaware St SE, Minneapolis, MN 55455 USA.	cha00003@umn.edu		Cha, Jinhee/0000-0003-4129-2401; Gaugler, Joseph/0000-0003-4797-485X; Jensen, Christine/0000-0003-2085-9122; Millenbah, Ashley/0000-0001-6033-0974; Baker, Zachary G./0000-0001-5345-7643; Shah, Ayush/0000-0002-5346-4314; Louwagie, Katie/0000-0002-4933-0145	National Institute on Aging [K99 AG073463, R21 AG060419]	National Institute on Aging(United States Department of Health & Human ServicesNational Institutes of Health (NIH) - USANIH National Institute on Aging (NIA))	This project was supported by grant K99 AG073463 (principal investigator: ZGB) and grant R21 AG060419 (principal investigator: JEG) from the National Institute on Aging. Its contents are solely the responsibility of the authors and do not necessarily represent the official views of the National Institute on Aging.		31	1	1	1	4	JMIR PUBLICATIONS, INC	TORONTO	130 QUEENS QUAY East, Unit 1100, TORONTO, ON M5A 0P6, CANADA		2561-7605		JMIR AGING	JMIR Aging	APR-JUN	2022	5	2
J	Nikolaidou, E; Tsatali, M; Eleftheriou, M; Wang, H; Karagiozi, K; Margaritidou, P; Tsolaki, M				Nikolaidou, Evdokia; Tsatali, Marianna; Eleftheriou, Marina; Wang, Helen; Karagiozi, Konstantina; Margaritidou, Petrina; Tsolaki, Magdalini			Emotional Function, Negative Thoughts about the Pandemic, and Adaptability Skills among Dementia Caregivers during the COVID-19 Pandemic	BRAIN SCIENCES			English	Article						adaptability skills; Coronavirus-19 pandemic; dementia caregivers; emotional management	IMPACT; CARE	Background: It can be easily inferred that dementia caregivers were severely affected by the general home confinement, or 'lockdown', due to their caregiving roles. Aim: The aim of the current study is to investigate how the quarantine measures applied during the COVID-19 pandemic affected the emotional function (specifically the emotional management, emotional experience, and stress symptoms) an…	[Nikolaidou, Evdokia; Tsatali, Marianna; Eleftheriou, Marina; Karagiozi, Konstantina; Margaritidou, Petrina; Tsolaki, Magdalini] Greek Assoc Alzheimer Dis & Related Disorders GAA, K Karamanli 164, Thessaloniki 54248, Greece; [Tsatali, Marianna; Tsolaki, Magdalini] Aristotle Univ Thessaloniki CIRI AUTh, Ctr Interdisciplinary Res & Innovat, Lab Neurodegenerat Dis, Thessaloniki 54124, Greece; [Tsata…	University of Ioannina; Princeton University; Aristotle University of Thessaloniki	Tsatali, M (corresponding author), Greek Assoc Alzheimer Dis & Related Disorders GAA, K Karamanli 164, Thessaloniki 54248, Greece.;Tsatali, M (corresponding author), Aristotle Univ Thessaloniki CIRI AUTh, Ctr Interdisciplinary Res & Innovat, Lab Neurodegenerat Dis, Thessaloniki 54124, Greece.;Tsatali, M (corresponding author), Univ Ioannina, Sch Social Sci, Dept Psychol, Ioannina 45110, Greece.	nikolaidou.e@alzheimer-hellas.gr; mtsatali@yahoo.gr; marina.eleftheriou@gmail.com; hw10@princeton.edu; dinakaragiozi@gmail.com; pmargaritidou7@yahoo.gr; tsolakiml@gmail.com		Wang, Helen/0009-0009-3176-6336; Tsolaki, Magda/0000-0002-2072-8010					30	1	1	0	2	MDPI	BASEL	ST ALBAN-ANLAGE 66, CH-4052 BASEL, SWITZERLAND		2076-3425		BRAIN SCI	Brain Sci.	APR	2022	12	4
J	Vernuccio, L; Sarà, D; Inzerillo, F; Catanese, G; Catania, A; Vesco, M; Cacioppo, F; Dominguez, LJ; Veronese, N; Barbagallo, M				Vernuccio, Laura; Sara, Davide; Inzerillo, Florenza; Catanese, Giuseppina; Catania, Angela; Vesco, Miriam; Cacioppo, Federica; Dominguez, Ligia J.; Veronese, Nicola; Barbagallo, Mario			Effect of COVID-19 quarantine on cognitive, functional and neuropsychiatric symptoms in patients with mild cognitive impairment and dementia	AGING CLINICAL AND EXPERIMENTAL RESEARCH			English	Article						Dementia; Mild cognitive impairment; COVID-19; Quarantine; Neuropsychiatric symptoms	CRITERIA; IMPACT	Background During the last two years, COVID-19 affected older people with dementia or mild cognitive impairment (MCI), but conflicting and sparse results are still present. The objective of this study was to investigate the frequency and type of changes in functional, cognitive and behavioral and psychological symptoms of dementia (BPSD), and caregiver's stress during the period of quarantine in …	[Vernuccio, Laura; Inzerillo, Florenza; Catanese, Giuseppina; Catania, Angela] Azienda Osped Univ Policlin Paolo Giaccone, Geriatr Unit, Palermo, Italy; [Sara, Davide; Vesco, Miriam; Cacioppo, Federica; Dominguez, Ligia J.; Veronese, Nicola; Barbagallo, Mario] Univ Palermo, Dept Internal Med & Geriatr, Geriatr Unit, Via Vespro 127, I-90127 Palermo, Italy; [Dominguez, Ligia J.] Kore Univ Enna, Sch…	University of Palermo; Policlinico Paolo Giaccone; University of Palermo; Universita Kore di ENNA	Veronese, N (corresponding author), Univ Palermo, Dept Internal Med & Geriatr, Geriatr Unit, Via Vespro 127, I-90127 Palermo, Italy.	nicola.veronese@unipa.it	Catania, Angela/IUO-4614-2023; Veronese, Nicola/K-4343-2018; Barbara, C./AAF-3397-2020	Veronese, Nicola/0000-0002-9328-289X; Barbara, C./0000-0003-0915-4105					28	7	7	0	8	SPRINGER	NEW YORK	ONE NEW YORK PLAZA, SUITE 4600, NEW YORK, NY, UNITED STATES	1594-0667	1720-8319		AGING CLIN EXP RES	Aging Clin. Exp. Res.	MAY	2022	34	5
J	Chirico, I; Pappadà, A; Giebel, C; Ottoboni, G; Valente, M; Gabbay, M; Chattat, R				Chirico, Ilaria; Pappada, Alessandro; Giebel, Clarissa; Ottoboni, Giovanni; Valente, Marco; Gabbay, Mark; Chattat, Rabih			The impact of COVID-19 restrictions and care home strategies on residents with dementia as experienced by family carers in Italy	AGING & MENTAL HEALTH			English	Article						COVID-19; dementia; care homes; long-term care; physical distancing; social isolation; technology; caregivers; mental health; public health	NURSING-HOME; PEOPLE; CRISIS; STAGE; TOUCH	Objectives: The COVID-19 pandemic and public health measures caused serious consequences for several population cohorts, including people with dementia in care homes and their families. The aim of this study was to explore the impact of COVID-19 on care home residents with dementia as experienced by family carers in Italy. Specifically, strategies implemented to overcome the pandemic's constraint…	[Chirico, Ilaria; Pappada, Alessandro; Ottoboni, Giovanni; Valente, Marco; Chattat, Rabih] Univ Bologna, Dept Psychol, Bologna, Italy; [Giebel, Clarissa; Gabbay, Mark] Univ Liverpool, Dept Primary Care & Mental Hlth, Liverpool, Merseyside, England; [Giebel, Clarissa; Gabbay, Mark] NIHR ARC NWC, Liverpool, Merseyside, England	University of Bologna; University of Liverpool	Chirico, I (corresponding author), Univ Bologna, Dept Psychol, Bologna, Italy.	ilaria.chirico2@unibo.it		Chattat, Rabih/0000-0002-3889-2839; Gabbay, Mark/0000-0002-0126-8485; Giebel, Clarissa/0000-0002-0746-0566	National Institute for Health Research Applied Research Collaboration North West Coast (ARC NWC)	National Institute for Health Research Applied Research Collaboration North West Coast (ARC NWC)	CG and MG are funded by the National Institute for Health Research Applied Research Collaboration North West Coast (ARC NWC). The views expressed in this publication are those of the author(s) and not necessarily those of the National Institute for Health Research or the Department of Health and Social Care.		65	4	4	0	8	ROUTLEDGE JOURNALS, TAYLOR & FRANCIS LTD	ABINGDON	2-4 PARK SQUARE, MILTON PARK, ABINGDON OX14 4RN, OXON, ENGLAND	1360-7863	1364-6915		AGING MENT HEALTH	Aging Ment. Health	MAR 4	2023	27	3
J	Peri, K; Balmer, D; Cheung, G				Peri, Kathryn; Balmer, Deborah; Cheung, Gary			The experiences of carers in supporting a person living with dementia to participate in virtual cognitive stimulation therapy during the COVID-19 pandemic	AGING & MENTAL HEALTH			English	Article						Cognitive stimulation; dementia; caregiver; technology; COVID-19	OLDER-ADULTS; TECHNOLOGY	Objectives Cognitive stimulation therapy (CST) is an evidence-based group intervention for people with dementia. In response to the COVID-19 pandemic, many existing CST groups moved virtually and this required carers of people living with dementia to assist with setting up the appropriate technology. This study aimed to explore the roles and experiences of carers in accessing virtual CST (vCST). …	[Peri, Kathryn; Balmer, Deborah] Univ Auckland, Sch Nursing, Auckland, New Zealand; [Cheung, Gary] Univ Auckland, Sch Med, Dept Psychol Med, Auckland, New Zealand	University of Auckland; University of Auckland	Peri, K (corresponding author), Univ Auckland, Sch Nursing, Auckland, New Zealand.	k.peri@auckland.ac.nz		Balmer, Deborah/0000-0001-8296-5022	Brain Research New Zealand	Brain Research New Zealand	This work was supported by Brain Research New Zealand.		43	1	1	0	10	ROUTLEDGE JOURNALS, TAYLOR & FRANCIS LTD	ABINGDON	2-4 PARK SQUARE, MILTON PARK, ABINGDON OX14 4RN, OXON, ENGLAND	1360-7863	1364-6915		AGING MENT HEALTH	Aging Ment. Health	FEB 1	2023	27	2
J	Gaugler, J; James, B; Johnson, T; Reimer, J; Solis, M; Weuve, J; Buckley, RF; Hohman, TJ				Gaugler, Joseph; James, Bryan; Johnson, Tricia; Reimer, Jessica; Solis, Michele; Weuve, Jennifer; Buckley, Rachel F.; Hohman, Timothy J.			2022 Alzheimer's disease facts and figures	ALZHEIMERS & DEMENTIA			English	Article						Alzheimer's dementia; Alzheimer's disease; Biomarkers; Caregivers; COVID-19; Dementia; Dementia workforce; Diagnostic criteria; Family caregiver; Health care costs; Health care expenditures; Health care professional; Incidence; Long-term care costs; MCI due to Alzheimer's disease; Medicaid spending; Medicare spending; Mild cognitive impairment; Morbidity; Mortality; Prevalence; Primary care physi…	MILD COGNITIVE IMPAIRMENT; NURSING-HOME RESIDENTS; TRAUMATIC BRAIN-INJURY; VASCULAR RISK-FACTORS; APOLIPOPROTEIN-E GENOTYPE; HEALTH-CARE USE; LONG-TERM-CARE; OF-LIFE CARE; ANNUAL WELLNESS VISIT; ALL-CAUSE MORTALITY	This article describes the public health impact of Alzheimer's disease (AD), including incidence and prevalence, mortality and morbidity, use and costs of care, and the overall impact on family caregivers, the dementia workforce and society. The Special Report discusses consumers' and primary care physicians' perspectives on awareness, diagnosis and treatment of mild cognitive impairment (MCI), i…											752	504	513	116	516	WILEY	HOBOKEN	111 RIVER ST, HOBOKEN 07030-5774, NJ USA	1552-5260	1552-5279		ALZHEIMERS DEMENT	Alzheimers. Dement.	APR	2022	18	4
J	Brown, N; Cedar, T; Tziraki, C				Brown, Nancy; Cedar, Tzippi; Tziraki, Chariklia			Psychodrama with persons with dementia on zoom: Proof of concept	DEMENTIA-INTERNATIONAL JOURNAL OF SOCIAL RESEARCH AND PRACTICE			English	Article						COVID-19; dementia; day care; interactive technology; social connectivity; psychodrama	LONG-TERM-CARE; SOCIAL HEALTH; HOME	COVID-19 pandemic and subsequent lockdowns created a global public health crisis generating mental health problems including social isolation, stress, and anxiety especially for persons with dementia and their carers. This article reports on the use of digital technology to maintain social connectivity via a virtual group session that focused on the topic of what is home. Participants in this ses…	[Brown, Nancy; Cedar, Tzippi; Tziraki, Chariklia] MELABEV Community Clubs Eldercare, Talpiot English Speaking Ctr, Jerusalem, Israel; [Brown, Nancy] Univ Edinburgh, Sch Hlth & Social Sci Emphasis Dementia Care, Edinburgh, Midlothian, Scotland; [Tziraki, Chariklia] Hebrew Univ Jerusalem, Inst Gerontol Data Bases, Med Technol Assessment, Jerusalem, Israel	University of Edinburgh; Hebrew University of Jerusalem	Brown, N (corresponding author), Univ Edinburgh, Teviot Pl, Edinburgh EH8 9LD, Midlothian, Scotland.	n-brown-17@sms.ed.ac.uk	tziraki, chariklia/AEZ-1030-2022	tziraki, chariklia/0000-0002-2662-6023; Brown, Nancy/0000-0002-7609-6657					81	1	1	1	4	SAGE PUBLICATIONS LTD	LONDON	1 OLIVERS YARD, 55 CITY ROAD, LONDON EC1Y 1SP, ENGLAND	1471-3012	1741-2684		DEMENTIA-LONDON	Dement.-Int. J. soc. Res. Pract.	MAY	2022	21	4
J	Armstrong, M; Aker, N; Nair, P; Walters, K; Barrado-Martin, Y; Kupeli, N; Sampson, EL; Manthorpe, J; West, E; Davies, N				Armstrong, Megan; Aker, Narin; Nair, Pushpa; Walters, Kate; Barrado-Martin, Yolanda; Kupeli, Nuriye; Sampson, Elizabeth L.; Manthorpe, Jill; West, Emily; Davies, Nathan			Trust and inclusion during the Covid-19 pandemic: Perspectives from Black and South Asian people living with dementia and their carers in the UK	INTERNATIONAL JOURNAL OF GERIATRIC PSYCHIATRY			English	Article						carers; Covid-19; dementia; ethnicity; qualitative	MIGRANTS; IMPACT	Introduction: People from ethnic minority backgrounds living with dementia are more likely to be diagnosed later and have less access to health and social care support than their White counterparts in the United Kingdom (UK). Covid-19 has exacerbated health inequalities and diminished trust from underserved communities in the government and health services. The wider aim of the study was to explo…	[Armstrong, Megan; Aker, Narin; Nair, Pushpa; Walters, Kate; Barrado-Martin, Yolanda; Davies, Nathan] Univ Coll London UCL, Inst Epidemiol & Hlth Care, Res Dept Primary Care & Populat Hlth, Royal Free Campus,Rowland Hill St, London NW3 2PF, England; [Kupeli, Nuriye; Sampson, Elizabeth L.; West, Emily; Davies, Nathan] UCL, Div Psychiat, Marie Curie Palliat Care Res Dept, London, England; [Manthorp…	University of London; University College London; University of London; University College London; University of London; King's College London	Armstrong, M (corresponding author), Univ Coll London UCL, Inst Epidemiol & Hlth Care, Res Dept Primary Care & Populat Hlth, Royal Free Campus,Rowland Hill St, London NW3 2PF, England.	Megan.armstrong@ucl.ac.uk	Davies, Nathan/W-6693-2019; West, Emily/U-8553-2019; Sampson, Elizabeth/B-8647-2009	Davies, Nathan/0000-0001-7757-5353; West, Emily/0000-0003-3945-060X; Aker, Narin/0000-0003-1618-1072; Barrado-Martin, Yolanda/0000-0002-9912-6345; Kupeli, Nuriye/0000-0001-6511-412X; Armstrong, Megan/0000-0001-6773-9393; Manthorpe, Jill/0000-0001-9006-1410; Sampson, Elizabeth/0000-0001-8929-7362; Nair, Pushpa/0000-0001-7326-7716; Walters, Kate/0000-0003-2173-2430	National Institute for Health Research (NIHR) School for Primary Care Research; Economic and Social Research Council [ES/V003720/1]; NIHR In-Practice Fellowship [300286]; Alzheimer's Society Junior Fellowship [399 AS-JF-17b-016, 399 ASJF-16b-012]; Marie Curie core [MCCC-FCO-16-U]; NIHR Policy Research Unit in Health and Social Care Workforce [PR-PRU1217-21002]; ESRC [ES/V003720/1] Funding Source:…	National Institute for Health Research (NIHR) School for Primary Care Research(National Institutes of Health Research (NIHR)); Economic and Social Research Council(UK Research & Innovation (UKRI)Economic & Social Research Council (ESRC)); NIHR In-Practice Fellowship; Alzheimer's Society Junior Fellowship; Marie Curie core(Marie Curie ActionsEuropean Union (EU)); NIHR Policy Research Unit in Healt…	National Institute for Health Research (NIHR) School for Primary Care Research; Economic and Social Research Council, Grant/Award Number: ES/V003720/1; NIHR In-Practice Fellowship, Grant/Award Number: 300286; Alzheimer's Society Junior Fellowship, Grant/Award Numbers: 399 AS-JF-17b-016, 399 ASJF-16b-012; Marie Curie core, Grant/Award Number: MCCC-FCO-16-U; NIHR Policy Research Unit in Health and …		47	4	4	0	9	WILEY	HOBOKEN	111 RIVER ST, HOBOKEN 07030-5774, NJ USA	0885-6230	1099-1166		INT J GERIATR PSYCH	Int. J. Geriatr. Psychiatr.	MAR	2022	37	3
J	De Stefano, M; Esposito, S; Iavarone, A; Mazzi, MC; Siciliano, M; Buonanno, D; Atripaldi, D; Trojsi, F; Tedeschi, G				De Stefano, Manuela; Esposito, Sabrina; Iavarone, Alessandro; Mazzi, Michele Carpinelli; Siciliano, Mattia; Buonanno, Daniela; Atripaldi, Danilo; Trojsi, Francesca; Tedeschi, Gioacchino			Effects of Phone-Based Psychological Intervention on Caregivers of Patients with Early-Onset Alzheimer's Disease: A Six-Months Study during the COVID-19 Emergency in Italy	BRAIN SCIENCES			English	Article						psychological intervention; EOAD; Alzheimer's disease; caregiver; telemedicine; COVID-19	FAMILY CAREGIVERS; DEMENTIA; TELEPHONE; BURDEN; YOUNG; DEPRESSION; IMPACT	Caregivers of patients with early-onset Alzheimer's disease (EOAD) experience higher level of burden, stress, and depression, due to premature role changes and social isolation. Moreover, the SARS-CoV-2 pandemic compelled restrictions regarding social interactions and mobility in Italy from March 2020, prompting telemedicine approaches for supporting patients and their families confined at home. …	[De Stefano, Manuela; Esposito, Sabrina; Siciliano, Mattia; Buonanno, Daniela; Trojsi, Francesca; Tedeschi, Gioacchino] Univ Campania Luigi Vanvitelli, Div Neurol 1, I-80138 Naples, Italy; [Iavarone, Alessandro; Mazzi, Michele Carpinelli] CDCD AORN Osped Colli CTO, I-80131 Naples, Italy; [Atripaldi, Danilo; Trojsi, Francesca; Tedeschi, Gioacchino] Univ Campania Luigi Vanvitelli, Dept Adv Med & Su…	Universita della Campania Vanvitelli; Universita della Campania Vanvitelli	Trojsi, F (corresponding author), Univ Campania Luigi Vanvitelli, Div Neurol 1, I-80138 Naples, Italy.;Trojsi, F (corresponding author), Univ Campania Luigi Vanvitelli, Dept Adv Med & Surg Sci, I-80138 Naples, Italy.	manuela.destefano@policliniconapoli.it; sabrina.espositol@unicampania.it; alessandro.iavarone@ospedalideicolli.it; michelemm@hotmail.it; matsic@hotmail.it; daniela.buonanno@policliniconapoli.it; daniloatripaldi@hotmail.it; francesca.trojsi@unicampania.it; gioacchino.tedeschi@unicampania.it	Siciliano, Mattia/AAM-8490-2020; Trojsi, Francesca/AHD-9665-2022	Siciliano, Mattia/0000-0001-5246-2109; Trojsi, Francesca/0000-0002-3790-8018; Atripaldi, Danilo/0000-0003-3889-3265; ESPOSITO, SABRINA/0000-0003-0853-3461; Carpinelli Mazzi, Michele/0000-0003-4290-7447	AIRAlzh Onlus-COOP Italia	AIRAlzh Onlus-COOP Italia	We thank the participants for taking part in the study and AIRAlzh Onlus-COOP Italia for the support to Esposito S.		45	4	4	2	9	MDPI	BASEL	ST ALBAN-ANLAGE 66, CH-4052 BASEL, SWITZERLAND		2076-3425		BRAIN SCI	Brain Sci.	MAR	2022	12	3
J	Mukherjee, R; Bhattacharyya, B; Mukherjee, A; Das, G; Das, S; Biswas, A				Mukherjee, Ruchira; Bhattacharyya, Bidisha; Mukherjee, Adreesh; Das, Goutam; Das, Sujata; Biswas, Atanu			Exploring Caregiver Burden and Health Condition of Dementia Patients during Lockdown due to COVID-19 Pandemic	ANNALS OF INDIAN ACADEMY OF NEUROLOGY			English	Article						Caregiver burden; COVID-19; dementia; lockdown; pandemic		Background: To combat the COVID-19 pandemic, several countries imposed strict lockdown to ensure social distancing to limit the spread of the virus. This caused difficulties in the management and care of patients with various chronic disorders including dementia. Objectives: The objective of the study was to explore the health condition of patients with dementia and assess their caregivers' burde…	[Mukherjee, Ruchira; Bhattacharyya, Bidisha; Mukherjee, Adreesh; Das, Goutam; Das, Sujata; Biswas, Atanu] Inst Post Grad Med Educ & Res IPGME & R, Bangur Inst Neurosci, Dept Neurol, Kolkata, W Bengal, India; [Das, Sujata] Rabindranath Tagore Int Inst Cardiac Sci, Dept Neuropsychol, Kolkata 1489, W Bengal, India	Institute of Post Graduate Medical Education & Research (IPGMER), Kolkata	Biswas, A (corresponding author), Bangur Inst Neurosci, Dept Neurol, 52-1A,SN Pandit St, Kolkata 700025, W Bengal, India.;Biswas, A (corresponding author), IPGME&R, 52-1A,SN Pandit St, Kolkata 700025, W Bengal, India.	atabis@gmail.com	Biswas, Atanu/AAE-2290-2020	Biswas, Atanu/0000-0001-5696-9839	Department of Biotechnology, Government of India [BT/HRD/DEMENTIA/2017]	Department of Biotechnology, Government of India(Department of Biotechnology (DBT) India)	The study has been supported by a grant from Department of Biotechnology, Government of India (BT/HRD/DEMENTIA/2017) as part of Dementia Science Programme. RM and BB are supported by fellowship as part of the project.		15	1	1	1	4	WOLTERS KLUWER MEDKNOW PUBLICATIONS	MUMBAI	WOLTERS KLUWER INDIA PVT LTD , A-202, 2ND FLR, QUBE, C T S NO 1498A-2 VILLAGE MAROL, ANDHERI EAST, MUMBAI, Maharashtra, INDIA	0972-2327	1998-3549		ANN INDIAN ACAD NEUR	Ann. Indian Acad. Neurol.	MAR-APR	2022	25	2
J	Bianchetti, A; Rozzini, R; Bianchetti, L; Coccia, F; Guerini, F; Trabucchi, M				Bianchetti, Angelo; Rozzini, Renzo; Bianchetti, Luca; Coccia, Flaminia; Guerini, Fabio; Trabucchi, Marco			Dementia Clinical Care in Relation to COVID-19	CURRENT TREATMENT OPTIONS IN NEUROLOGY			English	Review						COVID-19; Dementia; Alzheimer's disease; Frailty; Long-term care	DELIRIUM; DISEASE	Purpose of Review This review discusses the complex relationship between COVID-19 and dementia and how the pandemic has affected the management of patients with dementia. This population resulted particularly susceptible to SARS-CoV-2 infection and its effects and also to the negative effects of the measures taken worldwide to control the spread of the virus. Recent Findings Patients with dementi…	[Bianchetti, Angelo; Guerini, Fabio] Ist Clin S Anna Hosp, Med & Rehabil Dept, Grp San Donato, Brescia, Italy; [Bianchetti, Angelo; Rozzini, Renzo; Guerini, Fabio] Italian Assoc Psychogeriatr Assoc Italiana Psicog, Brescia, Italy; [Rozzini, Renzo; Coccia, Flaminia] Fdn Poliambulanza Ist Osped Hosp, Geriatr Dept, Brescia, Italy; [Bianchetti, Luca] Geriatr Rehabil Unit, Anni Azzurri, Brescia, Italy…		Bianchetti, A (corresponding author), Ist Clin S Anna Hosp, Med & Rehabil Dept, Grp San Donato, Brescia, Italy.;Bianchetti, A (corresponding author), Italian Assoc Psychogeriatr Assoc Italiana Psicog, Brescia, Italy.	angelo.bianchetti@grupposandonato.it		BIANCHETTI, ANGELO/0000-0002-2914-0627					71	11	11	2	6	CURRENT MEDICINE GROUP	PHILADELPHIA	400 MARKET STREET, STE 700, PHILADELPHIA, PA 19106 USA	1092-8480	1534-3138		CURR TREAT OPTION NE	Curr. Treat. Options Neurol.	JAN	2022	24	1
J	Mitchell, LL; Albers, EA; Birkeland, RW; Peterson, CM; Stabler, H; Horn, B; Cha, J; Drake, A; Gaugler, JE				Mitchell, Lauren L.; Albers, Elizabeth A.; Birkeland, Robyn W.; Peterson, Colleen M.; Stabler, Henry; Horn, Brenna; Cha, Jinhee; Drake, Anna; Gaugler, Joseph E.			Caring for a Relative With Dementia in Long-Term Care During COVID-19	JOURNAL OF THE AMERICAN MEDICAL DIRECTORS ASSOCIATION			English	Article						Dementia; COVID-19; caregiving; long-term care	NURSING-HOME RESIDENTS; COMPLICATED GRIEF; CAREGIVERS; INVOLVEMENT; MEMBERS; HEALTH; DEATH	Objectives: The COVID-19 pandemic created unique stressors for caregivers of persons with dementia living in long-term care (LTC) facilities. The purpose of this qualitative study was to identify the challenges associated with caring for a relative with dementia in LTC during the pandemic, as well as resources, strategies, and practices caregivers found helpful in coping with COVID-19. Design: Th…	[Mitchell, Lauren L.; Drake, Anna] Emmanuel Coll, Dept Psychol & Neurosci, 400 Fenway, Boston, MA 02115 USA; [Albers, Elizabeth A.; Birkeland, Robyn W.; Peterson, Colleen M.; Stabler, Henry; Horn, Brenna; Cha, Jinhee; Gaugler, Joseph E.] Univ Minnesota, Sch Publ Hlth, Minneapolis, MN USA	University of Minnesota System; University of Minnesota Twin Cities	Mitchell, LL (corresponding author), Emmanuel Coll, Dept Psychol & Neurosci, 400 Fenway, Boston, MA 02115 USA.	mitchell@emmanuel.edu		Gaugler, Joseph/0000-0003-4797-485X; Peterson, Colleen/0000-0002-0875-3440	National Institutes of Health [R01 AG048931-05S1]	National Institutes of Health(United States Department of Health & Human ServicesNational Institutes of Health (NIH) - USA)	This research was supported by the National Institutes of Health [R01 AG048931-05S1 to J.E.G.]		46	11	11	2	9	ELSEVIER SCIENCE INC	NEW YORK	STE 800, 230 PARK AVE, NEW YORK, NY 10169 USA	1525-8610	1538-9375		J AM MED DIR ASSOC	J. Am. Med. Dir. Assoc.	MAR	2022	23	3
J	Faieta, J; Faieta, L; Leblond, J; Routhier, F; Best, K				Faieta, Julie; Faieta, Lily; Leblond, Jean; Routhier, Francois; Best, Krista			Can Technology Abate the Experience of Social Isolation for Those Affected by Dementia?	FRONTIERS IN AGING NEUROSCIENCE			English	Article						dementia; caregiver; mobile device; applications; isolation	CAREGIVER BURDEN	Background: The widespread social isolation measures recently utilized to mitigate the spread of COVID-19 to older adults may have exuded unexpected consequences. Social isolation among older adults is a risk factor for poor health outcomes. Innovative solutions to balancing public safety and health maintenance for those with dementia and their caregivers are needed. Methods: A sample of N = 82 d…	[Faieta, Julie; Routhier, Francois; Best, Krista] Univ Laval, Dept Rehabil, Quebec City, PQ, Canada; [Faieta, Julie; Leblond, Jean; Routhier, Francois; Best, Krista] Ctr Integre Univ Sante & Serv Sociaux Capitale Na, Ctr Interdisciplinary Res Rehabil & Social Integr, Quebec City, PQ, Canada; [Faieta, Lily] Pensacola Christian Coll, Pensacola, FL USA; [Faieta, Julie] Univ Pittsburgh, Dept Rehabil …	Laval University; Laval University; Pennsylvania Commonwealth System of Higher Education (PCSHE); University of Pittsburgh	Best, K (corresponding author), Univ Laval, Dept Rehabil, Quebec City, PQ, Canada.;Best, K (corresponding author), Ctr Integre Univ Sante & Serv Sociaux Capitale Na, Ctr Interdisciplinary Res Rehabil & Social Integr, Quebec City, PQ, Canada.	krista.best@fmed.ulaval.ca							20	0	0	3	3	FRONTIERS MEDIA SA	LAUSANNE	AVENUE DU TRIBUNAL FEDERAL 34, LAUSANNE, CH-1015, SWITZERLAND	1663-4365			FRONT AGING NEUROSCI	Front. Aging Neurosci.	FEB 22	2022	13
J	Chirico, I; Ottoboni, G; Giebel, C; Pappadà, A; Valente, M; Degli Esposti, V; Gabbay, M; Chattat, R				Chirico, Ilaria; Ottoboni, Giovanni; Giebel, Clarissa; Pappada, Alessandro; Valente, Marco; Degli Esposti, Valentina; Gabbay, Mark; Chattat, Rabih			COVID-19 and community-based care services: Experiences of people living with dementia and their informal carers in Italy	HEALTH & SOCIAL CARE IN THE COMMUNITY			English	Article						caregivers; COVID-19; dementia; public health; social care; social support; technology	LOCKDOWN; IMPACT	The COVID-19 pandemic has significantly limited access to health and social care support systems for people with dementia and their carers, compounding the severe social restrictions. The aim of this study was to investigate the experiences of COVID-19 among community-dwelling people with dementia and their informal carers in Italy. Specifically, we focused on access to community-based services a…	[Chirico, Ilaria; Ottoboni, Giovanni; Pappada, Alessandro; Valente, Marco; Degli Esposti, Valentina; Chattat, Rabih] Univ Bologna, Dept Psychol, Bologna, Italy; [Giebel, Clarissa; Gabbay, Mark] Univ Liverpool, Dept Primary Care & Mental Hlth, Liverpool, Merseyside, England; [Giebel, Clarissa; Gabbay, Mark] NIHR ARC NWC, Liverpool, Merseyside, England	University of Bologna; University of Liverpool	Chirico, I (corresponding author), Univ Bologna, Dept Psychol, Bologna, Italy.	ilaria.chirico2@unibo.it	ottoboni, giovanni/E-3476-2010	ottoboni, giovanni/0000-0002-7649-6642; Giebel, Clarissa/0000-0002-0746-0566; Chattat, Rabih/0000-0002-3889-2839; Gabbay, Mark/0000-0002-0126-8485	National Institute for Health Research Applied Research Collaboration North West Coast (ARC NWC)	National Institute for Health Research Applied Research Collaboration North West Coast (ARC NWC)	CG and MG are funded by the National Institute for Health Research Applied Research Collaboration North West Coast (ARC NWC). The views expressed in this publication are those of the author(s) and not necessarily those of the National Institute for Health Research or the Department of Health and Social Care.		46	5	5	1	6	WILEY-HINDAWI	LONDON	ADAM HOUSE, 3RD FL, 1 FITZROY SQ, LONDON, WIT 5HE, ENGLAND	0966-0410	1365-2524		HEALTH SOC CARE COMM	Health Soc. Care Community	SEP	2022	30	5
[truncated: 198 more rows]
[truncated: 22 more columns]
